# Supplementary material for: A regulatory sub-circuit downstream of Wnt signaling controls developmental transitions in neural crest formation
Source: PLoS Genet. 2021 Jan 19;17(1):e1009296. doi: 10.1371/journal.pgen.1009296 (PMC7846109; doi:10.1371/journal.pgen.1009296)
Supplement: S1 Table — (XLSX) [file pgen.1009296.s001.xlsx]

## Sheet: Enhancers
Enhancer	Chr	Start	End	Activity
ax.1	chr2	5209337	5211431	No activity
ax.2 (Axud1E1)	chr2	5218885	5221444	Neural crest
ax.3	chr2	5225912	5229092	No activity
ax.4	chr2	5276180	5277077	No activity
ax.5	chr2	5286734	5288866	No activity
ax.6	chr2	5290909	5293251	No activity
Axud1E1-SE	chr2	5219252	5219939	Neural crest
Axud1E1-500	chr2	5220371	5220898	Neural crest
Axud1E1-300	chr2	5220579	5220898	Neural crest
Tfap2aE1	chr2	64079775	64080344	Neural crest
Msx1E1	chr4	79256798	79259122	Neural crest
Zic1E1	chr9	12007008	12008975	Neural crest
