# Supplementary material for: A regulatory sub-circuit downstream of Wnt signaling controls developmental transitions in neural crest formation
Source: PLoS Genet. 2021 Jan 19;17(1):e1009296. doi: 10.1371/journal.pgen.1009296 (PMC7846109; doi:10.1371/journal.pgen.1009296)
Supplement: S2 Table — (XLSX) [file pgen.1009296.s002.xlsx]

## Sheet: Sheet1
Construct	Sequence
Axud1E1_500	AGGAAGTAATGAAAGCAGCAGACTCATGATTTTTGAGCTTTTAATTACTTATTAAGTGGCATGACATAAA GGCTACGGGGGAGATTTTTTTTCAGCATCCAACTTACTGACTTTGAAGTCAGTGCCTAAATACCCTTTGT GCCTTTGAAACTTTCCGTCTGCTCACAGGGGAACGCGCTGCCGCTCTGGGCTTCGTTTCACGCTGAC CACATTTGTTCAGGGCAGGGGATGGGAGTCTGCTCAGACACAGGTCTCTGCCTTCGAGGTGGTGG ATAAAACGAGGAACAGACTAAAGACGTGCCTTCGGACAAAGGATGGGGAGAGCCTGGAGAGAGCGCA GAGCCTGGAGCAATGAGTTCTGACCTGGCCTGAAAAATGCCAGCACTACAGGGGG…
Axud1E1_500 mutA	CGTGACCACCCTGACCTACGGCGTGCAGTGCTTCAGCCGCTACCCCGACCACATGAAGCAGCACGACTTCTTCAAGTCCGCCATGCCCGAAGGCTACGTCAACTTACTGACTTTGAAGTCAGTGCCTAAATACCCTTTGTGCCTTTGAAACTTTCCGTCTGCTCACAGGGGAACGCGCTGCCGCTCTGGGCTTCGTTTCACGCTGACCACATTTGTTCAGGGCAGGGGATGGGAGTCTGCTCAGACACAGGTCTCTGCCTTCGAGGTGGTGGATAAAACGAGGAACAGACTAAAGACGTGCCTTCGGACAAAGGATGGGGAGAGCCTGGAGAGAGCGCAGAGCCTGGAGCAATGAGTTCTGACCTGGCCTGAAAAATGCCAGCACTACAGGGGGCAAAT…
Axud1E1_500 mutB	AGGAAGTAATGAAAGCAGCAGACTCATGATTTTTGAGCTTTTAATTACTTATTAAGTGGCATGACATAAAGGCTACGGGGGAGATTTTTTTTCAGCATCCCGTGACCACCCTGACCTACGGCGTGCAGTGCTTCAGCCGCTACCCCGACCACATGAAGCAGCACGACTTCTTCAAGTCCGCCATGCCCGAAGGCTACGTCCAGGAGCCACATTTGTTCAGGGCAGGGGATGGGAGTCTGCTCAGACACAGGTCTCTGCCTTCGAGGTGGTGGATAAAACGAGGAACAGACTAAAGACGTGCCTTCGGACAAAGGATGGGGAGAGCCTGGAGAGAGCGCAGAGCCTGGAGCAATGAGTTCTGACCTGGCCTGAAAAATGCCAGCACTACAGGGGGCAAAT…
Axud1E1_500 mutC	AGGAAGTAATGAAAGCAGCAGACTCATGATTTTTGAGCTTTTAATTACTTATTAAGTGGCATGACATAAAGGCTACGGGGGAGATTTTTTTTCAGCATCCAACTTACTGACTTTGAAGTCAGTGCCTAAATACCCTTTGTGCCTTTGAAACTTTCCGTCTGCTCACAGGGGAACGCGCTGCCGCTCTGGGCTTCGTTTCACGCTGACCGTGACCACCCTGACCTACGGCGTGCAGTGCTTCAGCCGCTACCCCGACCACATGAAGCAGCACGACTTCTTCAAGTCCGCCATGCCCGAAGGCTACGTCCAGGAGCATGGGGAGAGCCTGGAGAGAGCGCAGAGCCTGGAGCAATGAGTTCTGACCTGGCCTGAAAAATGCCAGCACTACAGGGGGCAAAT…
Axud1E1_500 mutD	AGGAAGTAATGAAAGCAGCAGACTCATGATTTTTGAGCTTTTAATTACTTATTAAGTGGCATGACATAAAGGCTACGGGGGAGATTTTTTTTCAGCATCCAACTTACTGACTTTGAAGTCAGTGCCTAAATACCCTTTGTGCCTTTGAAACTTTCCGTCTGCTCACAGGGGAACGCGCTGCCGCTCTGGGCTTCGTTTCACGCTGACCACATTTGTTCAGGGCAGGGGATGGGAGTCTGCTCAGACACAGGTCTCTGCCTTCGAGGTGGTGGATAAAACGAGGAACAGACTAAAGACGTGCCTTCGGACAAAGGCGTGACCACCCTGACCTACGGCGTGCAGTGCTTCAGCCGCTACCCCGACCACATGAAGCAGCACGACTTCTTCAAGTCCGCCATG…
Axud1E1_500 mutE	AGGAAGTAATGAAAGCAGCAGACTCATGATTTTTGAGCTTTTAATTACTTATTAAGTGGCATGACATAAAGGCTACGGGGGAGATTTTTTTTCAGCATCCAACTTACTGACTTTGAAGTCAGTGCCTAAATACCCTTTGTGCCTTTGAAACTTTCCGTCTGCTCACAGGGGAACGCGCTGCCGCTCTGGGCTTCGTTTCACGCTGACCACATTTGTTCAGGGCAGGGGATGGGAGTCTGCTCAGACACAGGTCTCTGCCTTCGAGGTGGTGGATAAAACGAGGAACAGACTAAAGACGTGCCTTCGGACAAAGGATGGGGAGAGCCTGGAGAGAGCGCAGAGCCTGGAGCAATGAGTTCTGACCTGGCCTGAAAAATGCCAGCACTACAGGGGGCAAAT…
Axud1E1_500 mutAB	CGTGACCACCCTGACCTACGGCGTGCAGTGCTTCAGCCGCTACCCCGACCACATGAAGCAGCACGACTTCTTCAAGTCCGCCATGCCCGAAGGCTACGTCCAGGAGCGCACCATCTTCTTCAAGGACGACGGCAACTACAAGACCCGCGCCGAGGTGAAGTTCGAGGGCGACACCCTGGTGAACCGCATCGAGCTGAAGGGCATCGACACATTTGTTCAGGGCAGGGGATGGGAGTCTGCTCAGACACAGGTCTCTGCCTTCGAGGTGGTGGATAAAACGAGGAACAGACTAAAGACGTGCCTTCGGACAAAGGATGGGGAGAGCCTGGAGAGAGCGCAGAGCCTGGAGCAATGAGTTCTGACCTGGCCTGAAAAATGCCAGCACTACAGGGGGCAAAT…
Axud1E1_300	CACATTTGTTCAGGGCAGGGGATGGGAGTCTGCTCAGACACAGGTCTCTGCCTTCGAGGTGGTGG ATAAAACGAGGAACAGACTAAAGACGTGCCTTCGGACAAAGGATGGGGAGAGCCTGGAGAGAGCGCA GAGCCTGGAGCAATGAGTTCTGACCTGGCCTGAAAAATGCCAGCACTACAGGGGGCAAATAACCATAGCAGCCCCCGGGGTGCTTTTAATGAGCTGAATTGCAGTCTTGAGTCCAGCCTTCCATCACTCACAAGCCGCTGCCACAGCTGGTTTTAGCAGATGTCTCCTCCGACAGAAAGGATGCGGCAA
Axud1E1_300 mut MSX1	CACATTTGTTCAGGGCAGGGGATGGGAGTCTGCTCAGACACAGGTCTCTGCCTTCGAGGTGGTGG ATAAAACGAGGAACAGACTAAAGACGTGCCTTCGGACAAAGGATGGGGAGAGCCTGGAGAGAGCGCAGAGCCTGGAGTGTGTGTTTCTGACCTGGCCTGAAAAATGCCAGCACTACAGGGGGTGTGTGTCCATAGCAGCCCCCGGGGTGCTTTTAATGAGCTGAATTGCAGTCTTGAGTCCAGCCTTCCATCACTCACAAGCCGCTGCCACAGCTGGTTTTAGCAGATGTCTCCTCCGACAGAAAGGATGCGGCAA
Axud1E1_300 mut ZIC1	CACATTTGTTCAGGGCAGGGGATGGGAGTCTGCTCAGACACAGGTCTCTGCCTTCGAGGTGGTGG ATAAAACGAGGAACAGACTAAAGACGTGCCTTCGGACAAAGGATGGGGAGAGCCTGGAGAGAGCGCAGAGCCTGGAGCAATGAGTTCTGACCTGGCCTGAAAAATGCCAGGTGTGTGTGTGTGTAATAACCATAGCAGCCCCCGGGGTGCTTTTAATGAGCTGAATTGCAGTCTTGAGTCCAGCCTTCCATCACTCACAAGCCGCTGCCACAGCTGGTTTTAGCAGATGTCTCCTCCGACAGAAAGGATGCGGCAA
Axud1E1_300 mut SP5	CACATTTGTTATATATATATATAGGGAGTCTGCTCAGACACAGGTATATATATATATATATATATATAAAACGAGGAACAGACTAAAGACGTGCCTTCGGACAAAGGATGGGGAGAGCCTGGAGAGAGCGCAGAGCCTGGAGCAATGAGTTCTGACCTGGCCTGAAAAATGCCAGCACTACAGGGGGCAAATAACCATAGCAGCCCCCGGGGTGCTTTTAATGAGCTGAATTGCAGTCTTGAGTCCAGCCTTCCATCACTCACAAGCCGCTGCCACAGCTGGTTTTAGCAGATTATATATATATATAAAAGGATGCGGCAA
Axud1E1_300 mut TFAP2A	CACATTTGTTCAGGGCAGGGGATGGGAGTCTGCTCAGACACAGGTCTCTGTGTGTGTGTGTGTGGATAAAACGAGGAACAGACTAAAGACGTGCCTTCGGACAAAGGATGGGGAGAGCCTGGAGAGAGCGCGTGTGTGTGTGTGTTGAGTTCTGACCTGGCCTGAAAAATGCCAGCACTACAGGGGGCAAATAACCATAGCAGCCCCCGGGGTGCTTTTAATGAGCTGAATTGCAGTCTTGAGTCCAGCCTTCCATCACTCACAAGTGTGTGTGTGTGTTGGTTTTAGCAGATGTCTCCTCCGACAGAAAGGATGCGGCAA
