# Supplementary material for: A regulatory sub-circuit downstream of Wnt signaling controls developmental transitions in neural crest formation
Source: PLoS Genet. 2021 Jan 19;17(1):e1009296. doi: 10.1371/journal.pgen.1009296 (PMC7846109; doi:10.1371/journal.pgen.1009296)
Supplement: S3 Table — (XLSX) [file pgen.1009296.s003.xlsx]

## Sheet: Sheet1
Experiment	No. of replicates/ embryos	p-value	Figure
3C-qPCR	3 replicates	NA	Fig 1
eRNA expression (Axud1 locus)	4 replicates	1 vs neg = 0.0181	Fig 1
		2 vs neg = 0.1507
		3 vs neg = 0.0037
		4 vs neg = 0.0492
		5 vs neg = 0.2278
		6 vs neg = 0.0178
		7 vs neg = 0.0122
		8 vs neg = 0.0739
		9 vs neg = 0.0088
		10 vs neg = 0.0193
		11 vs neg = 0.0011
Axud1E1-300bp CRISPR - Guide1 (qPCR)	3 replicates (200-300 GFP+ cells/sample)	Axud1E1 - Treat vs Ctrl = 0.0181	Fig 2
		Axud1-SE - Treat vs. Ctrl = 0.0224
Axud1E1-300bp CRISPR - Guide2 (qPCR)	3 replicates (200-300 GFP+ cells/sample)	Axud1E1 - Treat vs Ctrl = 0.0032	Fig 2
		Axud1-SE - Treat vs. Ctrl = 0.0036
ChIP-qPCR (H3K27Ac)	2 replicates	NA	S2 Fig
ChIP-qPCR (TFAP2A)	2 replicates	NA	S2 Fig
Enhancer enrichment	3 replicates	Axud1E1 vs Ctrl = 0.0005	S2 Fig
		Axud1E1-SE vs Ctrl = 0.0654
Wnt 1+4 Morpholino	12 embryos	Phenotype vs. wild type = 0.0004	Fig 3
CTNNB1 Morpholino	15 embryos	Phenotype vs. wild type = 0.0004	Fig 3
ChIP-qPCR (TCF/LEF1)	2 replicates	NA	Fig 3
ChIP-qPCR (LEF1)	3 replicates	NA	Fig 3
ChIP-qPCR (CTNNB1)	3 replicates	NA	Fig 3
Axud1E1 mutations quantification	500 cells/ sample	2500bp vs. MutA = 5.234e-24	Fig 4
		MutA vs MutB = 5.323e-02
		MutB vs. MutC = 4.367e-09
		MutC vs. MutD = 1.044e-01
		MutD vs. MutE = 4.263e-01
		MutE vs. pTK = 3.954e-0
Axud1E1 deletions quantification	500 cells/ sample	2500bp vs. 500bp = 2.237e-04	Fig 4
		500bp vs 300bp = 2.654e-13
		300bp vs. pTK = 4.747e-41
Axud1E1-Msx1mut	11 embryos	Phenotype vs. wild type = 0	Fig 5
Axud1E1-Zic1mut	10 embryos	Phenotype vs. wild type = 0	Fig 5
Axud1E1-Sp5mut	10 embryos	Phenotype vs. wild type = 0	Fig 5
Msx1 Morpholino	12 embryos	Phenotype vs. wild type = 4.30e-07	Fig 5
Zic1 Morpholino	12 embryos	Phenotype vs. wild type = 0.0004	Fig 5
Sp5 Morpholino	16 embryos	Phenotype vs. wild type = 0.0344	Fig 5
Sp5 Morpholino (qPCR)	6 embryos	Axud1 - Treat vs. Ctrl = 0.0112	Fig 5
		Axud1E1 - Treat vs. Ctrl = 0.00159	Fig 5
Sp5 Overexpression (qPCR)	3 embryos	Axud1 - Treat vs. Ctrl = 0.0018	Fig 5
		Zic3 - Treat vs. Ctrl = 0.4856
		Sall4 - Treat vs. Ctrl = 0.4900
Sp5 Morpholino (WesternBlot)	2 replicates	NA	S5 Fig
Tfap2A Morpholino (WesternBlot)	2 replicates	NA	S5 Fig
Wnt 1+4 Morpholino (Caspase3)	3 embryos (3 ROIs/Embryo)	Treat vs. Ctrl =0.3931	S5 Fig
Tfap2A Morpholino (Caspase3)	3 embryos (3 ROIs/Embryo)	Treat vs. Ctrl = 0.1304	S5 Fig
Sp5 Morpholino (Caspase3)	3 embryos (3 ROIs/Embryo)	Treat vs. Ctrl = 0.2055	S5 Fig
Axud1E1-Tfap2Amut	6 embryos	NA	S5 Fig
Tfap2A Morpholino (ATAC-qPCR)	3 embryos	Axud1E1 - Treat vs. Ctrl =0.0049	S5 Fig
		Foxd3-NC1 - Treat vs. Ctrl = 0.2674
CUT&RUN (SP5)	2 replicates (20 neural folds/replicate)	NA	Fig 6
CUT&RUN (H3K27Ac)	1 replicate1 (20 neural folds/replicate)	NA	Fig 6
CTNNB1 ChIP	3 replicates	Axud1E1 - HH5 vs. HH9 = 0.0002	S7 Fig
		Sp5E - HH5 vs. HH9 = 0.0010
