# Supplementary material for: A regulatory sub-circuit downstream of Wnt signaling controls developmental transitions in neural crest formation
Source: PLoS Genet. 2021 Jan 19;17(1):e1009296. doi: 10.1371/journal.pgen.1009296 (PMC7846109; doi:10.1371/journal.pgen.1009296)
Supplement: S4 Table — (XLSX) [file pgen.1009296.s004.xlsx]

## Sheet: Fig1D
3C-qPCR
	Replicate 1										Replicate 2
	Ct	Ct mean	Intercept-Ct	qL	Norm (GAPDH)	Mean	SD	SE			Ct	Ct mean	Intercept-Ct	qL	Norm (GAPDH)	Mean	SD	SE
1	33.0141	32.3754	-14.9216	4.52711e-05	61.9283	99.1219	32.2251	18.6052		1	31.2262	29.6846	-13.1337	0.00015009	77.4484	276.464	194.665	112.39
	32.0682		-13.9757	8.53496e-05	116.754						28.5476		-10.4552	0.000903978	466.466
	32.0438		-13.9513	8.67609e-05	118.684						29.2801		-11.1876	0.000553238	285.479
Gapdh	17.5683	17.9362	5.46178	7.31024e-07						Gapdh	16.5973	16.6955	6.70247	1.93793e-06
	18.8713										17.1348
	17.3691										16.3545
2	34.2901	32.1664	-17.0795	4.00087e-06	5.47297	39.121	29.8198	17.2165		2	31.2541	29.676	-14.0435	3.64472e-05	18.8073	86.4427	82.4869	47.6238
	31.2608		-14.0502	3.62691e-05	49.6141						29.6108		-12.4002	0.000120503	62.1812
	30.9485		-13.7378	4.55252e-05	62.2759						28.163		-10.9523	0.000345609	178.339
Gapdh	17.5683	17.9362	5.46178	7.31024e-07						Gapdh	16.5973	16.6955	6.70247	1.93793e-06
	18.8713										17.1348
	17.3691										16.3545
3	31.3425	30.8455	-13.7433	3.04324e-05	131209	199136	67807.4	39148.6		3	29.6199	29.607	-12.0207	0.000112061	316402	319615	9988.27	5766.73
	30.4045		-12.8053	6.18864e-05	266823						29.64		-12.0408	0.00011037	311629
	30.7896		-13.1904	4.62423e-05	199374						29.561		-11.9619	0.000117165	330814
Gapdh	16.7907	28.1879	-4.78987	2.31938e-10						Gapdh	17.5071	27.6492	-4.25116	3.54172e-10
	17.0387										17.0256
	16.9622										17.4495
4	32.9703	31.9187	-16.8118	3.38614e-06	4.63206	18.2135	23.1405	13.3602		4	30.0742	30.8689	-13.9157	2.96511e-05	15.3004	10.7725	6.96693	4.02236
	32.8482		-16.6897	3.71056e-06	5.07583						32.365		-16.2065	5.32912e-06	2.7499
	29.9376		-13.7791	3.28469e-05	44.9327						30.1675		-14.009	2.76486e-05	14.2671
Gapdh	17.5683	17.9362	5.46178	7.31024e-07						Gapdh	16.5973	16.6955	6.70247	1.93793e-06
	18.8713										17.1348
	17.3691										16.3545
5	30.6627	31.6613	-13.8898	3.93136e-05	53.7788	30.2351	20.7913	12.0038		5	30.6748	29.7199	-13.9019	3.89674e-05	20.1077	46.5164	28.5302	16.4719
	32.4674		-15.6945	1.05233e-05	14.3953						28.8403		-12.0674	0.000148788	76.7768
	31.8539		-15.0811	1.64709e-05	22.5313						29.6448		-12.8719	8.26809e-05	42.6645
Gapdh	17.5683	17.9362	5.46178	7.31024e-07						Gapdh	16.5973	16.6955	6.70247	1.93793e-06
	18.8713										17.1348
	17.3691										16.3545
6	32.015	31.9367	-14.7523	2.55729e-05	34.9823	38.1187	11.5834	6.68768		6	30.98	30.4616	-13.7173	5.37009e-05	27.7105	41.6851	13.2185	7.63169
	31.4905		-14.2278	3.72437e-05	50.9473						30.3554		-13.0927	8.40215e-05	43.3563
	32.3046		-15.0419	2.07804e-05	28.4264						30.0495		-12.7868	0.000104626	53.9885
Gapdh	17.5683	17.9362	5.46178	7.31024e-07						Gapdh	16.5973	16.6955	6.70247	1.93793e-06
	18.8713										17.1348
	17.3691										16.3545
7	31.1784	30.5215	-7.53156	0.00776697	10624.8	25096.8	28284.6	16330.1		7	30.537	30.347	-6.89008	0.0117474	6061.85	7203.28	2889.41	1668.2
	31.8306		-8.18372	0.00509999	6976.5						29.6868		-6.03998	0.0203271	10489.1
	28.5554		-4.90851	0.0421721	57689						30.8173		-7.17048	0.00980389	5058.95
Gapdh	17.5683	17.9362	5.46178	7.31024e-07						Gapdh	16.5973	16.6955	6.70247	1.93793e-06
	18.8713										17.1348
	17.3691										16.3545
8	30.4775	29.8592	-7.13376	0.0132711	5.72184e+07	8.71359e+07	3.19567e+07	1.84502e+07		8	28.4628	27.8938	-5.11901	0.0449827	1.27008e+08	1.85523e+08	5.76784e+07	3.33006e+07
	29.2442		-5.90039	0.0280184	1.20801e+08						27.3965		-4.05272	0.0858254	2.42327e+08
	29.8559		-6.51214	0.0193408	8.3388e+07						27.8222		-4.47842	0.0663136	1.87236e+08
Gapdh	16.7907	28.1879	-4.78987	2.31938e-10						Gapdh	17.5071	27.6492	-4.25116	3.54172e-10
	17.0387										17.0256
	16.9622										17.4495
9	29.0457	29.5906	-10.8971	0.000513803	702.853	500.119	176.752	102.048		9	29.0486	29.2625	-10.9	0.000512756	264.59	231.887	49.37	28.5038
	29.9367		-11.7881	0.0002766	378.373						29.6426		-11.494	0.000339326	175.097
	29.7895		-11.6409	0.000306394	419.13						29.0962		-10.9476	0.000496062	255.975
Gapdh	17.5683	17.9362	5.46178	7.31024e-07						Gapdh	16.5973	16.6955	6.70247	1.93793e-06
	18.8713										17.1348
	17.3691										16.3545
10	29.9283	30.8688	-11.0168	0.00025724	1.10909e+06	627878	418974	241895		10	32.9724	31.6902	-14.0609	2.62099e-05	74003.2	237920	156002	90068
	31.4883		-12.5768	7.98083e-05	344094						30.7758		-11.8643	0.000136204	384571
	31.1898		-12.2783	9.98372e-05	430449						31.3225		-12.411	9.038e-05	255187
Gapdh	16.7907	28.1879	-4.78987	2.31938e-10						Gapdh	17.5071	27.6492	-4.25116	3.54172e-10
	17.0387										17.0256
	16.9622										17.4495
11	27.6217	26.8414	-10.0204	0.000651755	891.564	1706.74	746.565	431.03		11	27.197	27.5469	-9.59567	0.000889478	458.984	392.484	186.233	107.522
	26.6089		-9.00757	0.0013681	1871.48						28.4595		-10.8582	0.000352954	182.129
	26.2937		-8.69239	0.00172315	2357.18						26.9842		-9.38292	0.00103939	536.339
Gapdh	17.5683	17.9362	5.46178	7.31024e-07						Gapdh	16.5973	16.6955	6.70247	1.93793e-06
	18.8713										17.1348
	17.3691										16.3545

## Sheet: Fig1F
eRNA expression (Axud1 locus)
					t-Test: Two-Sample Assuming Equal Variances
Element	Replicates	DCT				Element	Neg
1	E1	0.0202512			Mean	0.0144103	0.000377729
	E2	0.0243955			Variance	0.000109265	0
	E3	0.0123601			Observations	4	4
	E4	0.000634522			Pooled Variance	5.46327e-05
					Hypothesized Mean Difference	0
					df	6
					t Stat	2.68489
					P(T<=t) one-tail	0.0181494
					t Critical one-tail	1.94318
2	E1	0.00110482			Mean	0.00830711	0.000377729
	E2	0.00217725			Variance	0.000196773	0
	E3	0.000620504			Observations	4	4
	E4	0.0293259			Pooled Variance	9.83867e-05
					Hypothesized Mean Difference	0
					df	6
					t Stat	1.13054
					P(T<=t) one-tail	0.150703
					t Critical one-tail	1.94318
3	E1	0.00992804			Mean	0.0171103	0.000377729
	E2	0.0254334			Variance	7.08026e-05	0
	E3	0.00979834			Observations	4	4
	E4	0.0232815			Pooled Variance	3.54013e-05
					Hypothesized Mean Difference	0
					df	6
					t Stat	3.97712
					P(T<=t) one-tail	0.00365363
					t Critical one-tail	1.94318
4	E1	0.013174			Mean	0.0282377	0.000377729
	E2	0.016562			Variance	0.000812846	0
	E3	0.0123002			Observations	4	4
	E4	0.0709144			Pooled Variance	0.000406423
					Hypothesized Mean Difference	0
					df	6
					t Stat	1.95437
					P(T<=t) one-tail	0.0492306
					t Critical one-tail	1.94318
5	E1	0.000443301			Mean	0.00046442	0.000377729
	E2	0.00073625			Variance	4.72897e-08	0
	E3	0.000204708			Observations	4	4
	E4	0.000473422			Pooled Variance	2.36448e-08
					Hypothesized Mean Difference	0
					df	6
					t Stat	0.797299
					P(T<=t) one-tail	0.227831
					t Critical one-tail	1.94318
6	E1	0.000915801			Mean	0.00099094	0.000377729
	E2	0.00146247			Variance	2.06914e-07	0
	E3	0.0011891			Observations	4	4
	E4	0.00039639			Pooled Variance	1.03457e-07
					Hypothesized Mean Difference	0
					df	6
					t Stat	2.69615
					P(T<=t) one-tail	0.0178793
					t Critical one-tail	1.94318
7	E1	0.00468793			Mean	0.00541745	0.000377729
	E2	0.00726128			Variance	1.14098e-05	0
	E3	0.00871236			Observations	4	4
	E4	0.00100824			Pooled Variance	5.70491e-06
					Hypothesized Mean Difference	0
					df	6
					t Stat	2.98399
					P(T<=t) one-tail	0.0122549
					t Critical one-tail	1.94318
8	E1	0.00126886			Mean	0.00273662	0.000377729
	E2	0.00200739			Variance	8.07269e-06	0
	E3	0.000743318			Observations	4	4
	E4	0.00692693			Pooled Variance	4.03635e-06
					Hypothesized Mean Difference	0
					df	6
					t Stat	1.66046
					P(T<=t) one-tail	0.0739442
					t Critical one-tail	1.94318
9	E1	0.192747			Mean	0.110599	0.000377729
	E2	0.140297			Variance	0.00462887	0
	E3	0.0555208			Observations	4	4
	E4	0.0538298			Pooled Variance	0.00231443
					Hypothesized Mean Difference	0
					df	6
					t Stat	3.24009
					P(T<=t) one-tail	0.00884246
					t Critical one-tail	1.94318
10	E1	0.108764			Mean	0.0551914	0.000377729
	E2	0.0658719			Variance	0.00172486	0
	E3	0.0310127			Observations	4	4
	E4	0.0151174			Pooled Variance	0.000862432
					Hypothesized Mean Difference	0
					df	6
					t Stat	2.63962
					P(T<=t) one-tail	0.01928
					t Critical one-tail	1.94318
11	E1	0.00300678			Mean	0.002456	0.000377729
	E2	0.00279061			Variance	6.68223e-07	0
	E3	0.00123955			Observations	4	4
	E4	0.00278705			Pooled Variance	3.34111e-07
					Hypothesized Mean Difference	0
					df	6
					t Stat	5.08476
					P(T<=t) one-tail	0.00112747
					t Critical one-tail	1.94318
Neg		0.00037773

## Sheet: Fig2J
Axud1E1-300bp CRISPR (qPCR)
				t-Test: Two-Sample Assuming Equal Variances
gRNA1
	Replicate	DDCT			Ctrl	gRNA
Axud1E1-500	1	0.67372		Mean	1	0.55176
	2	0.263338		Variance	0	0.0628857
	3	0.718222		Observations	3	3
				Pooled Variance	0.0314428
				Hypothesized Mean Difference	0
				df	4
				t Stat	3.09596
				P(T<=t) one-tail	0.0181816
				t Critical one-tail	2.13185
	Replicate	DDCT		Mean	1	1.83892
Axud1E1_SE	1	2.0453		Variance	0	0.254454
	2	1.26402		Observations	3	3
	3	2.20743		Pooled Variance	0.127227
				Hypothesized Mean Difference	0
				df	4
				t Stat	-2.88056
				P(T<=t) one-tail	0.0224939
				t Critical one-tail	2.13185
gRNA2
	Replicate	DDCT		Mean	1	0.570139
Axud1E1-500	1	0.68743		Variance	0	0.0202883
	2	0.611346		Observations	3	3
	3	0.411642		Pooled Variance	0.0101442
				Hypothesized Mean Difference	0
				df	4
				t Stat	5.22716
				P(T<=t) one-tail	0.00319804
				t Critical one-tail	2.13185
	Replicate	DDCT		Mean	1	1.91852
Axud1E1_SE	1	1.86886		Variance	0	0.0995982
	2	2.25599		Observations	3	3
	3	1.6307		Pooled Variance	0.0497991
				Hypothesized Mean Difference	0
				df	4
				t Stat	-5.04106
				P(T<=t) one-tail	0.00363833
				t Critical one-tail	2.13185

## Sheet: Fig3D
Morpholino phenotype quantification
Wnt1+4 Morpholino
Embryo	WT	Phenotype	Moderate	Strong		Anova: Single Factor
E1 Wnt1+4MO	0	1	0	1
E2 Wnt1+4MO	1	0	0	0		SUMMARY
E3 Wnt1+4MO	0	1	0	1		Groups	Count	Sum	Average	Variance
E4 Wnt1+4MO	0	1	0	1		WT	12	2	0.166667	0.151515
E5 Wnt1+4MO	0	1	0	1		Phenotype	12	10	0.833333	0.151515
E6 Wnt1+4MO	0	1	0	1
E7 Wnt1+4MO	1	0	0	0
E8 Wnt1+4MO	0	1	0	1		ANOVA
E9 Wnt1+4MO	0	1	1	0		Source of Variation	SS	df	MS	F	P-value	F crit
E10 Wnt1+4MO	0	1	1	0		Between Groups	2.66667	1	2.66667	17.6	0.000374534	4.30095
E11 Wnt1+4MO	0	1	0	1		Within Groups	3.33333	22	0.151515
E12 Wnt1+4MO	0	1	0	1
Total	2	10				Total	6	23
CTNNB1 Morpholino
Embryo	No	Phenotype	Moderate	Strong		Anova: Single Factor
E1 CTNNB1 MO	0	1	0	1
E2 CTNNB1 MO	1	0	0	0		SUMMARY
E3 CTNNB1 MO	1	0	0	0		Groups	Count	Sum	Average	Variance
E4 CTNNB1 MO	0	1	0	1		WT	15	3	0.2	0.171429
E5 CTNNB1 MO	0	1	1	0		Phenotype	15	12	0.8	0.171429
E6 CTNNB1 MO	0	1	1	0
E7 CTNNB1 MO	0	1	0	1
E8 CTNNB1 MO	0	1	0	1		ANOVA
E9 CTNNB1 MO	0	1	1	0		Source of Variation	SS	df	MS	F	P-value	F crit
E10 CTNNB1 MO	0	1	0	1		Between Groups	2.7	1	2.7	15.75	0.000457055	4.19597
E11 CTNNB1 MO	0	1	1	0		Within Groups	4.8	28	0.171429
E12 CTNNB1 MO	0	1	0	1
E13 CTNNB1 MO	0	1	1	0		Total	7.5	29
E14 CTNNB1 MO	1	0	0	0
E15 CTNNB1 MO	0	1	0	1
Total	3	12

## Sheet: Fig3I
ChIP-qPCR (TCF/LEF1)
	HH8-9 ProtG	Axud1E1-500			Neg
	IgG	31.7817	32.3959	32.2004	28.4153	28.5024	28.1383
	TCF7	32.746	32.2143	32.2478	28.2632	27.6153	28.5338
	TCF7L1	30.8484	31.832	31.026	27.6028	27.5569	27.0124
	Input	31.1287	31.1668	31.783	27.9031	27.512	27.0988
		Mean	SD	PSD	Mean	SD	PSD
	IgG	32.126	0.313774	0.278884	28.352	0.190098	0.25685
	TCF7	32.4027	0.297786	0.272978	28.1374	0.471993	0.35803
	TCF7L1	31.2355	0.524158	0.369512	27.3907	0.328401	0.299792
	Input	31.3595	0.367254		27.5046	0.402218
				0.390248			0.440633
				0.462942			0.394775
		TCF7	TCF7L1	IgG	TCF7	TCF7L1	IgG
	dCt (norm ChIP)	5.68706	4.51981	5.41035	5.27664	4.5299	5.4912
	% Input	0.0194099	0.0435916	0.0235138	0.0257972	0.0432877	0.0222322
	SD	0.001595	0.00484887	0.00197404	0.00278036	0.00390657	0.00171899
	ddCt(norm)	0.276714	-0.890542		-0.214561	-0.961305
	Fold enrichment	0.825469	1.85387		1.16035	1.94707
	SD	0.0969731	0.258355		0.153913	0.231388
	SE	0.0559875	0.149161		0.0888619	0.133592
	HH8-9 ProtG	Axud1E1-500			Neg
	IgG	31.7817	32.3959	32.2004	28.4153	28.5024	28.1383
	TCF7L2	31.0539	32.3391	31.278	27.3883	27.693	27.5025
	LEF1	30.3755	29.7854	30.3238	28.4252	28.1031	28.0348
	Input	31.1287	31.1668	31.783	27.9031	27.512	27.0988
		Mean	SD	PSD	Mean	SD	PSD
	IgG	32.126	0.313774	0.278884	28.352	0.190098	0.25685
	TCF7L2	31.557	0.686494	0.449499	27.5279	0.153954	0.24865
	LEF1	30.1616	0.326791	0.283824	28.1877	0.208502	0.261567
	Input	31.3595	0.367254		27.5046	0.402218
				0.528986			0.35749
				0.39791			0.366592
		TCF7L2	LEF1	IgG	TCF7L2	LEF1	IgG
	dCt (norm ChIP)	4.84134	3.44591	5.41035	4.66717	5.32692	5.4912
	% Input	0.0348828	0.0917649	0.0235138	0.0393588	0.0249136	0.0222322
	SD	0.00472009	0.00784034	0.00197404	0.00294605	0.00196169	0.00171899
	ddCt(norm)	-0.569009	-1.96443		-0.824034	-0.164283
	Fold enrichment	1.4835	3.9026		1.77035	1.12061
	SD	0.236234	0.467464		0.190517	0.123665
	SE	0.13639	0.269891		0.109995	0.071398
		TCF7		TCF7L1		TCF7L2		LEF
		Axud1E1	Neg	Axud1E1	Neg	Axud1E1	Neg	Axud1E1	Neg
	Fold enrichment	0.825469	1.16035	1.85387	1.94707	1.4835	1.77035	3.9026	1.12061
	SE	0.0559875	0.0888619	0.149161	0.133592	0.13639	0.109995	0.269891	0.071398

## Sheet: Fig3J
ChIP-qPCR (LEF1)
		Axud1E1-500			Axud1E1-SE			Neg				Axud1E1-HH4		Axud1E1-500 - WntDN
	IgG	25.4717	25.0588	25.4915	24.03	24.4713	24.6338	32.8285	33.3772	32.5299	26.5586	26.8481	27.0625	26.5528	26.5807	26.6853
	Lef1	22.2547	21.9157	21.9622	23.1133	23.0525	23.1043	32.0127	31.7601	34.9675	26.2031	26.2074	26.0293	26.156	26.4221	26.1513
	Input	28.3456	28.0575	28.1777	24.62	24.5235	24.5618	31.4257	30.5308	30.3453	28.2313	27.6415	27.7227	28.4388	27.9261	28.2282
		Mean	SD	PSD	Mean	SD	PSD	Mean	SD	PSD	Mean	SD	PSD	Mean	SD	PSD
	IgG	25.3407	0.244276	0.163921	24.3784	0.312474	0.182575	32.9119	0.42976	0.415721	26.823	0.25288	0.235324	26.6063	0.0698888	0.154162
	Lef1	22.0442	0.183791	0.135054	23.09	0.0328243	0.0338551	32.9134	1.78338	1.08232	26.1466	0.101643	0.193662	26.2431	0.155032	0.173636
	Input	28.1936	0.144705		24.5684	0.0485909		30.7673	0.577735		27.8652	0.319662		28.1977	0.257708
				0.21239			0.185688			1.15941			0.304766			0.232197
		Lef1		IgG	Lef1		IgG	Lef1		IgG	Lef1		IgG	Lef1		IgG
	dCt (norm ChIP)	-1.50553		1.79093	3.1655		4.45384	6.78998		6.78844	2.92527		3.60172	2.68929		3.0524
	% Input	2.83928		0.288987	0.111452		0.0456312	0.00903677		0.00904637	0.131646		0.0823713	0.15504		0.120541
	SD	0.115432		0.0142601	0.00113585		0.00250792	0.00294427		0.0011321	0.0076747		0.00583514	0.00810388		0.00559401
	ddCt(norm)	-3.29645			-1.28833			0.00153287			-0.67645			-0.363114
	Fold enrichment	9.82497			2.44246			0.998938			1.5982			1.2862
	SD	0.628168			0.136527			0.348647			0.146625			0.0899031
	SE	0.362673			0.0788241			0.201291			0.084654			0.0519056
		Axud1E1-SE	Axud1E1-500bp	Chr2.Neg		HH4	WntDN
	Fold enrichment	2.44246	9.82497	0.998938		1.5982	1.2862
	SE	0.0788241	0.362673	0.201291		0.084654	0.0519056

## Sheet: Fig3K
ChIP-qPCR (CTNNB1)
	A14	Axud1E1-500bp			Neg
	IgG	36.5306	38.15	36.3812	32.0799	31.6457	33.7276
	CTNNB1	33.1018	33.3027	32.1642	31.1535	31.029	31.5566
	Input	30.6658	31.4364	32.4588	30.9566	32.4863	31.5796
		Mean	SD	PSD	Mean	SD	PSD
	IgG	37.0206	0.980914	0.768371	32.4844	1.09834	0.774167
	CTNNB1	32.8562	0.60771	0.626712	31.2464	0.275777	0.471775
	Input	31.5203	0.89944		31.6742	0.769195
				0.768371			0.774167
				0.991545			0.90659
			CTNNB1	IgG		CTNNB1	IgG
	dCt (norm ChIP)		5.97977	10.1442		4.21606	5.4541
	% Input		0.0158456	0.000883702		0.053807	0.0228115
	SD		0.00298942	0.000204403		0.00764158	0.00531615
	ddCt(norm)		-4.16438			-1.23803
	Fold enrichment		17.931			2.35877
	SD		5.35212			0.643734
	SE		3.09005			0.37166
		Axud1E1-500bp	Neg
	Fold enrichment	17.931	2.35877
	SE	3.09005	0.37166

## Sheet: Fig4I
Axud1E1 mutations quantification
	Frag	Intensity	GFP
	2.5kb	GFP++	2668.91
	2.5kb	GFP++	2644.2
	2.5kb	GFP++	2461.97
	2.5kb	GFP++	2306.28
	2.5kb	GFP++	2261.98
	2.5kb	GFP++	3157.01
	2.5kb	GFP++	2186.75
	2.5kb	GFP++	2187.24
	2.5kb	GFP++	3695.94
	2.5kb	GFP++	4096.95
	2.5kb	GFP++	2323.46
	2.5kb	GFP++	4094.38
	2.5kb	GFP++	6743.94
	2.5kb	GFP++	2376.73
	2.5kb	GFP+	240.592
	2.5kb	GFP+	559.432
	2.5kb	GFP+	915.077
	2.5kb	GFP+	874.623
	2.5kb	GFP+	761.652
	2.5kb	GFP+	359.536
	2.5kb	GFP+	276.785
	2.5kb	GFP+	265.784
	2.5kb	GFP+	231.587
	2.5kb	GFP+	278.03
	2.5kb	GFP+	173.671
	2.5kb	GFP+	172.116
	2.5kb	GFP+	584.794
	2.5kb	GFP+	666.502
	2.5kb	GFP+	324.37
	2.5kb	GFP+	439.02
	2.5kb	GFP+	626.493
	2.5kb	GFP+	574.274
	2.5kb	GFP+	330.259
	2.5kb	GFP+	183.561
	2.5kb	GFP+	1198.15
	2.5kb	GFP+	320.986
	2.5kb	GFP+	201.524
	2.5kb	GFP+	610.588
	2.5kb	GFP+	1268.01
	2.5kb	GFP+	771.12
	2.5kb	GFP+	728.943
	2.5kb	GFP+	479.303
	2.5kb	GFP+	272.829
	2.5kb	GFP+	728.23
	2.5kb	GFP+	199.672
	2.5kb	GFP+	487.213
	2.5kb	GFP+	242.94
	2.5kb	GFP+	484.574
	2.5kb	GFP+	206.529
	2.5kb	GFP+	194.948
	2.5kb	GFP+	524.059
	2.5kb	GFP+	1558.92
	2.5kb	GFP+	583.05
	2.5kb	GFP+	1555.87
	2.5kb	GFP+	770.434
	2.5kb	GFP+	655.661
	2.5kb	GFP+	257.464
	2.5kb	GFP+	204.417
	2.5kb	GFP+	164.733
	2.5kb	GFP+	1476.75
	2.5kb	GFP+	222.984
	2.5kb	GFP+	242.185
	2.5kb	GFP+	374.094
	2.5kb	GFP+	723.977
	2.5kb	GFP+	214.626
	2.5kb	GFP+	390.923
	2.5kb	GFP+	303.265
	2.5kb	GFP+	366.908
	2.5kb	GFP+	297.95
	2.5kb	GFP+	871.495
	2.5kb	GFP+	412.548
	2.5kb	GFP+	820.296
	2.5kb	GFP+	450.105
	2.5kb	GFP+	369.388
	2.5kb	GFP+	214.688
	2.5kb	GFP+	339.78
	2.5kb	GFP+	383.22
	2.5kb	GFP+	523.799
	2.5kb	GFP+	490.367
	2.5kb	GFP+	272.398
	2.5kb	GFP+	419.034
	2.5kb	GFP+	407.956
	2.5kb	GFP+	168.973
	2.5kb	GFP+	1601.1
	2.5kb	GFP+	1206.67
	2.5kb	GFP+	1199.13
	2.5kb	GFP+	178.931
	2.5kb	GFP+	335.397
	2.5kb	GFP+	362.847
	2.5kb	GFP+	475.227
	2.5kb	GFP+	898.758
	2.5kb	GFP+	224.926
	2.5kb	GFP+	1863.97
	2.5kb	GFP+	666.156
	2.5kb	GFP+	383.137
	2.5kb	GFP+	382.77
	2.5kb	GFP+	231.786
	2.5kb	GFP+	239.922
	2.5kb	GFP+	828.698
	2.5kb	GFP+	789.928
	2.5kb	GFP+	762.298
	2.5kb	GFP+	319.205
	2.5kb	GFP+	845.309
	2.5kb	GFP+	302.623
	2.5kb	GFP+	235.354
	2.5kb	GFP+	1190.69
	2.5kb	GFP+	358.981
	2.5kb	GFP+	240.441
	2.5kb	GFP+	278.362
	2.5kb	GFP+	528.313
	2.5kb	GFP+	485.461
	2.5kb	GFP+	1990.69
	2.5kb	GFP+	219.368
	2.5kb	GFP+	371.279
	2.5kb	GFP+	413.34
	2.5kb	GFP+	424.965
	2.5kb	GFP+	557.821
	2.5kb	GFP+	627.161
	2.5kb	GFP+	929.633
	2.5kb	GFP+	176.878
	2.5kb	GFP+	566.266
	2.5kb	GFP+	725.335
	2.5kb	GFP+	410.161
	2.5kb	GFP+	231.247
	2.5kb	GFP+	423.266
	2.5kb	GFP+	319.376
	2.5kb	GFP+	295.394
	2.5kb	GFP+	1666.06
	2.5kb	GFP+	1492.25
	2.5kb	GFP+	756.919
	2.5kb	GFP+	334.798
	2.5kb	GFP+	702.507
	2.5kb	GFP+	1115.84
	2.5kb	GFP+	405.824
	2.5kb	GFP+	627.184
	2.5kb	GFP+	554.72
	2.5kb	GFP+	758.099
	2.5kb	GFP+	447.572
	2.5kb	GFP+	1020.2
	2.5kb	GFP+	248.858
	2.5kb	GFP+	631.598
	2.5kb	GFP+	750.655
	2.5kb	GFP+	346.919
	2.5kb	GFP+	510.03
	2.5kb	GFP+	491.502
	2.5kb	GFP+	394.28
	2.5kb	GFP+	248.032
	2.5kb	GFP+	255.684
	2.5kb	GFP+	1241.97
	2.5kb	GFP+	908.019
	2.5kb	GFP+	555.876
	2.5kb	GFP+	715.227
	2.5kb	GFP+	693.551
	2.5kb	GFP+	547.295
	2.5kb	GFP+	881.029
	2.5kb	GFP+	197.991
	2.5kb	GFP+	473.312
	2.5kb	GFP+	339.663
	2.5kb	GFP+	167.574
	2.5kb	GFP+	939.858
	2.5kb	GFP+	775.912
	2.5kb	GFP+	1652.21
	2.5kb	GFP+	391.177
	2.5kb	GFP+	345.197
	2.5kb	GFP+	1557.61
	2.5kb	GFP+	1333.76
	2.5kb	GFP+	706.26
	2.5kb	GFP+	520.499
	2.5kb	GFP+	404.809
	2.5kb	GFP+	220.072
	2.5kb	GFP+	166.291
	2.5kb	GFP+	249.916
	2.5kb	GFP+	1825.18
	2.5kb	GFP+	456.188
	2.5kb	GFP+	1139.31
	2.5kb	GFP+	882.159
	2.5kb	GFP+	1490.2
	2.5kb	GFP+	769.294
	2.5kb	GFP+	300.3
	2.5kb	GFP+	861.756
	2.5kb	GFP+	166.484
	2.5kb	GFP+	488.314
	2.5kb	GFP+	669.363
	2.5kb	GFP+	288.078
	2.5kb	GFP+	1062.35
	2.5kb	GFP+	1351.24
	2.5kb	GFP+	198.041
	2.5kb	GFP+	196.606
	2.5kb	GFP+	1396.11
	2.5kb	GFP+	195.05
	2.5kb	GFP+	483.165
	2.5kb	GFP+	166.652
	2.5kb	GFP+	1076.33
	2.5kb	GFP+	231.401
	2.5kb	GFP+	510.635
	2.5kb	GFP+	230.41
	2.5kb	GFP+	374.162
	2.5kb	GFP+	620.242
	2.5kb	GFP+	617.978
	2.5kb	GFP+	1565.9
	2.5kb	GFP+	997.7
	2.5kb	GFP+	804.281
	2.5kb	GFP+	1055.17
	2.5kb	GFP+	885.862
	2.5kb	GFP+	996.662
	2.5kb	GFP+	414.831
	2.5kb	GFP+	752.617
	2.5kb	GFP+	720.934
	2.5kb	GFP+	182.078
	2.5kb	GFP+	402.658
	2.5kb	GFP+	446.67
	2.5kb	GFP+	482.795
	2.5kb	GFP+	227.201
	2.5kb	GFP+	309.15
	2.5kb	GFP+	396.595
	2.5kb	GFP+	833.911
	2.5kb	GFP+	325.238
	2.5kb	GFP+	616.458
	2.5kb	GFP+	325.239
	2.5kb	GFP+	326.861
	2.5kb	GFP+	294.854
	2.5kb	GFP+	481.857
	2.5kb	GFP+	247.152
	2.5kb	GFP+	219.108
	2.5kb	GFP+	847.379
	2.5kb	GFP+	1208.72
	2.5kb	GFP+	2010.45
	2.5kb	GFP+	1024.21
	2.5kb	GFP+	575.532
	2.5kb	GFP+	1447.11
	2.5kb	GFP+	244.941
	2.5kb	GFP+	617.327
	2.5kb	GFP+	245.768
	2.5kb	GFP+	527.69
	2.5kb	GFP+	871.401
	2.5kb	GFP+	524.838
	2.5kb	GFP+	1818.55
	2.5kb	GFP+	419.294
	2.5kb	GFP+	632.419
	2.5kb	GFP+	840.573
	2.5kb	GFP+	918.81
	2.5kb	GFP+	221.756
	2.5kb	GFP+	461.536
	2.5kb	GFP+	796.747
	2.5kb	GFP+	730.755
	2.5kb	GFP+	177.134
	2.5kb	GFP+	536.584
	2.5kb	GFP+	286.313
	2.5kb	GFP+	358.526
	2.5kb	GFP+	512.374
	2.5kb	GFP+	177.864
	2.5kb	GFP+	545.605
	2.5kb	GFP+	294.381
	2.5kb	GFP+	620.596
	2.5kb	GFP+	271.45
	2.5kb	GFP+	238.989
	2.5kb	GFP+	1261.78
	2.5kb	GFP+	363.809
	2.5kb	GFP+	377.903
	2.5kb	GFP+	1950.31
	2.5kb	GFP+	853.472
	2.5kb	GFP+	859.147
	2.5kb	GFP+	707.743
	2.5kb	GFP+	1107.6
	2.5kb	GFP+	1063.84
	2.5kb	GFP+	1566
	2.5kb	GFP+	420.814
	2.5kb	GFP+	527.259
	2.5kb	GFP+	165.048
	2.5kb	GFP+	186.637
	2.5kb	GFP+	527.349
	2.5kb	GFP+	390.437
	2.5kb	GFP+	392.829
	2.5kb	GFP+	274.639
	2.5kb	GFP+	486.03
	2.5kb	GFP+	1414.75
	2.5kb	GFP+	410.135
	2.5kb	GFP+	385.83
	2.5kb	GFP+	335.254
	2.5kb	GFP+	444.453
	2.5kb	GFP+	1535.75
	2.5kb	GFP+	965.916
	2.5kb	GFP+	184.879
	2.5kb	GFP+	475.076
	2.5kb	GFP+	210.351
	2.5kb	GFP+	735.729
	2.5kb	GFP+	264.158
	2.5kb	GFP+	223.595
	2.5kb	GFP+	614.169
	2.5kb	GFP+	385.111
	2.5kb	GFP+	175.662
	2.5kb	GFP+	501.18
	2.5kb	GFP+	544.026
	2.5kb	GFP+	283.607
	2.5kb	GFP+	1050.62
	2.5kb	GFP+	175.026
	2.5kb	GFP+	1384.03
	2.5kb	GFP+	804.084
	2.5kb	GFP+	336.918
	2.5kb	GFP+	534.018
	2.5kb	GFP+	249.416
	2.5kb	GFP+	189.446
	2.5kb	GFP+	1179.39
	2.5kb	GFP+	1374.03
	2.5kb	GFP+	262.184
	2.5kb	GFP+	346.359
	2.5kb	GFP+	1696.29
	2.5kb	GFP+	221.479
	2.5kb	GFP+	179.363
	2.5kb	GFP+	161.019
	2.5kb	GFP+	595.397
	2.5kb	GFP+	337.379
	2.5kb	GFP+	371.321
	2.5kb	GFP+	508.975
	2.5kb	GFP+	1038.39
	2.5kb	GFP+	647.63
	2.5kb	GFP+	282.606
	2.5kb	GFP+	1530.28
	2.5kb	GFP+	297.414
	2.5kb	GFP+	489.908
	2.5kb	GFP+	321.556
	2.5kb	GFP+	375.716
	2.5kb	GFP+	225.264
	2.5kb	GFP+	231.672
	2.5kb	GFP+	702.409
	2.5kb	GFP+	459.27
	2.5kb	GFP+	1221.46
	2.5kb	GFP+	1152.12
	2.5kb	GFP+	222.608
	2.5kb	GFP+	218.628
	2.5kb	GFP+	193.806
	2.5kb	GFP+	333.563
	2.5kb	GFP+	316.705
	2.5kb	GFP-	84.3157
	2.5kb	GFP-	115.347
	2.5kb	GFP-	69.4013
	2.5kb	GFP-	69.3436
	2.5kb	GFP-	26.8618
	2.5kb	GFP-	74.5885
	2.5kb	GFP-	10.7921
	2.5kb	GFP-	121.617
	2.5kb	GFP-	110.678
	2.5kb	GFP-	10.6771
	2.5kb	GFP-	121.187
	2.5kb	GFP-	66.4961
	2.5kb	GFP-	47.8854
	2.5kb	GFP-	139.982
	2.5kb	GFP-	44.0614
	2.5kb	GFP-	90.0968
	2.5kb	GFP-	71.9579
	2.5kb	GFP-	107.339
	2.5kb	GFP-	37.3042
	2.5kb	GFP-	77.282
	2.5kb	GFP-	94.0567
	2.5kb	GFP-	90.2417
	2.5kb	GFP-	100.384
	2.5kb	GFP-	-19.1439
	2.5kb	GFP-	50.0413
	2.5kb	GFP-	38.4318
	2.5kb	GFP-	119.057
	2.5kb	GFP-	160.683
	2.5kb	GFP-	41.3582
	2.5kb	GFP-	23.2313
	2.5kb	GFP-	36.8974
	2.5kb	GFP-	29.2655
	2.5kb	GFP-	56.0013
	2.5kb	GFP-	100.35
	2.5kb	GFP-	146.708
	2.5kb	GFP-	105.416
	2.5kb	GFP-	25.0164
	2.5kb	GFP-	28.5175
	2.5kb	GFP-	96.7038
	2.5kb	GFP-	46.0233
	2.5kb	GFP-	80.2101
	2.5kb	GFP-	132.439
	2.5kb	GFP-	134.899
	2.5kb	GFP-	115.532
	2.5kb	GFP-	90.6423
	2.5kb	GFP-	44.95
	2.5kb	GFP-	39.3988
	2.5kb	GFP-	84.1909
	2.5kb	GFP-	61.8326
	2.5kb	GFP-	134.456
	2.5kb	GFP-	80.1802
	2.5kb	GFP-	38.5888
	2.5kb	GFP-	78.8964
	2.5kb	GFP-	63.8012
	2.5kb	GFP-	87.0477
	2.5kb	GFP-	146.864
	2.5kb	GFP-	73.8571
	2.5kb	GFP-	48.7292
	2.5kb	GFP-	31.5852
	2.5kb	GFP-	121.34
	2.5kb	GFP-	100.986
	2.5kb	GFP-	96.3871
	2.5kb	GFP-	122.293
	2.5kb	GFP-	101.222
	2.5kb	GFP-	42.4373
	2.5kb	GFP-	72.2559
	2.5kb	GFP-	54.2673
	2.5kb	GFP-	15.7151
	2.5kb	GFP-	70.4446
	2.5kb	GFP-	53.6068
	2.5kb	GFP-	78.096
	2.5kb	GFP-	58.8795
	2.5kb	GFP-	48.6411
	2.5kb	GFP-	135.902
	2.5kb	GFP-	40.2794
	2.5kb	GFP-	100.59
	2.5kb	GFP-	68.5074
	2.5kb	GFP-	43.8072
	2.5kb	GFP-	50.9648
	2.5kb	GFP-	79.1173
	2.5kb	GFP-	51.3818
	2.5kb	GFP-	80.4391
	2.5kb	GFP-	31.1364
	2.5kb	GFP-	44.1822
	2.5kb	GFP-	80.2716
	2.5kb	GFP-	159.748
	2.5kb	GFP-	58.8091
	2.5kb	GFP-	97.8479
	2.5kb	GFP-	112.168
	2.5kb	GFP-	155.801
	2.5kb	GFP-	32.7099
	2.5kb	GFP-	36.9596
	2.5kb	GFP-	121.155
	2.5kb	GFP-	98.5055
	2.5kb	GFP-	-8.52881
	2.5kb	GFP-	136.098
	2.5kb	GFP-	3.83293
	2.5kb	GFP-	157.193
	2.5kb	GFP-	38.5429
	2.5kb	GFP-	153.733
	2.5kb	GFP-	118.337
	2.5kb	GFP-	117.639
	2.5kb	GFP-	111.686
	2.5kb	GFP-	128.16
	2.5kb	GFP-	23.3233
	2.5kb	GFP-	14.3276
	2.5kb	GFP-	122.248
	2.5kb	GFP-	60.9287
	2.5kb	GFP-	33.7685
	2.5kb	GFP-	155.974
	2.5kb	GFP-	45.2591
	2.5kb	GFP-	65.1355
	2.5kb	GFP-	21.6229
	2.5kb	GFP-	36.8176
	2.5kb	GFP-	77.6035
	2.5kb	GFP-	47.7606
	2.5kb	GFP-	76.8936
	2.5kb	GFP-	29.4814
	2.5kb	GFP-	64.6942
	2.5kb	GFP-	62.0376
	2.5kb	GFP-	145.67
	2.5kb	GFP-	70.1859
	2.5kb	GFP-	147.753
	2.5kb	GFP-	132.821
	2.5kb	GFP-	98.2006
	2.5kb	GFP-	100.932
	2.5kb	GFP-	107.85
	2.5kb	GFP-	51.0933
	2.5kb	GFP-	59.9548
	2.5kb	GFP-	48.2053
	2.5kb	GFP-	87.5062
	2.5kb	GFP-	58.5898
	2.5kb	GFP-	57.9205
	2.5kb	GFP-	56.3076
	2.5kb	GFP-	62.2501
	2.5kb	GFP-	119.637
	2.5kb	GFP-	56.9952
	2.5kb	GFP-	42.6312
	2.5kb	GFP-	133.973
	2.5kb	GFP-	28.9291
	2.5kb	GFP-	63.9523
	2.5kb	GFP-	98.7172
	2.5kb	GFP-	34.8916
	2.5kb	GFP-	161.019
	2.5kb	GFP-	75.0264
	2.5kb	GFP-	50.3896
	2.5kb	GFP-	120.296
	2.5kb	GFP-	50.8748
	2.5kb	GFP-	69.1324
	2.5kb	GFP-	38.1088
	2.5kb	GFP-	72.9583
	2.5kb	GFP-	91.272
	2.5kb	GFP-	77.3163
	2.5kb	GFP-	129.686
	2.5kb	GFP-	17.9491
	2.5kb	GFP-	74.8544
	2.5kb	GFP-	0.447448
	2.5kb	GFP-	59.7098
	2.5kb	GFP-	19.7089
	2.5kb	GFP-	55.4712
	2.5kb	GFP-	65.972
	2.5kb	GFP-	24.5818
	2.5kb	GFP-	31.7865
	2.5kb	GFP-	69.4464
	2.5kb	GFP-	47.0149
	2.5kb	GFP-	18.7574
	2.5kb	GFP-	84.0103
	2.5kb	GFP-	73.9739
	MutA	GFP+	162.173
	MutA	GFP+	272.706
	MutA	GFP+	200.346
	MutA	GFP+	323.165
	MutA	GFP+	224.67
	MutA	GFP+	1025.23
	MutA	GFP+	174.525
	MutA	GFP+	181.197
	MutA	GFP+	250.954
	MutA	GFP+	364.665
	MutA	GFP+	747.877
	MutA	GFP+	176.06
	MutA	GFP+	325.971
	MutA	GFP+	183.984
	MutA	GFP+	417.949
	MutA	GFP+	284.395
	MutA	GFP+	179.216
	MutA	GFP+	192.743
	MutA	GFP+	281.433
	MutA	GFP+	385.29
	MutA	GFP+	205.202
	MutA	GFP+	231.643
	MutA	GFP+	226.115
	MutA	GFP+	173.342
	MutA	GFP+	269.23
	MutA	GFP+	396.346
	MutA	GFP+	190.723
	MutA	GFP+	236.626
	MutA	GFP+	264.787
	MutA	GFP+	243.662
	MutA	GFP+	181.847
	MutA	GFP+	187.942
	MutA	GFP+	274.329
	MutA	GFP+	315.844
	MutA	GFP+	400.274
	MutA	GFP+	174.835
	MutA	GFP+	223.641
	MutA	GFP+	387.142
	MutA	GFP+	162.907
	MutA	GFP+	235.908
	MutA	GFP+	370.972
	MutA	GFP+	316.768
	MutA	GFP+	322.909
	MutA	GFP+	602.276
	MutA	GFP+	216.466
	MutA	GFP+	522.375
	MutA	GFP+	228.17
	MutA	GFP+	431.836
	MutA	GFP+	302.687
	MutA	GFP+	235.137
	MutA	GFP+	323.68
	MutA	GFP+	420.878
	MutA	GFP+	392.004
	MutA	GFP+	167.611
	MutA	GFP+	234.285
	MutA	GFP+	418.949
	MutA	GFP+	188.066
	MutA	GFP+	183.901
	MutA	GFP+	361.397
	MutA	GFP+	472.027
	MutA	GFP+	406.334
	MutA	GFP+	180.96
	MutA	GFP+	397.198
	MutA	GFP+	200.962
	MutA	GFP+	183.495
	MutA	GFP+	942.958
	MutA	GFP+	308.868
	MutA	GFP+	829.617
	MutA	GFP+	161.895
	MutA	GFP+	472.164
	MutA	GFP+	433.742
	MutA	GFP+	517.56
	MutA	GFP+	237.574
	MutA	GFP+	300.858
	MutA	GFP+	233.178
	MutA	GFP+	193.764
	MutA	GFP+	273.637
	MutA	GFP+	161.118
	MutA	GFP+	619.254
	MutA	GFP+	241.392
	MutA	GFP+	248.758
	MutA	GFP+	255.655
	MutA	GFP+	195.378
	MutA	GFP+	334.841
	MutA	GFP+	210.46
	MutA	GFP+	162.66
	MutA	GFP+	186.06
	MutA	GFP+	240.037
	MutA	GFP+	334.517
	MutA	GFP+	214.834
	MutA	GFP+	206.864
	MutA	GFP+	185.554
	MutA	GFP+	360.398
	MutA	GFP+	196.873
	MutA	GFP+	162.838
	MutA	GFP+	348.491
	MutA	GFP+	186.299
	MutA	GFP+	527.686
	MutA	GFP+	406.43
	MutA	GFP+	171.599
	MutA	GFP+	163.647
	MutA	GFP+	301.081
	MutA	GFP+	333.872
	MutA	GFP+	487.436
	MutA	GFP+	207.946
	MutA	GFP+	375.34
	MutA	GFP+	172.255
	MutA	GFP+	359.916
	MutA	GFP+	1177.74
	MutA	GFP+	292.497
	MutA	GFP+	260.141
	MutA	GFP+	213.555
	MutA	GFP+	213.405
	MutA	GFP+	214.771
	MutA	GFP+	260.311
	MutA	GFP+	720.43
	MutA	GFP+	316.178
	MutA	GFP+	317.091
	MutA	GFP+	185.288
	MutA	GFP+	174.902
	MutA	GFP+	286.315
	MutA	GFP+	566.66
	MutA	GFP+	209.843
	MutA	GFP+	238.219
	MutA	GFP+	168.577
	MutA	GFP+	314.12
	MutA	GFP+	211.214
	MutA	GFP+	519.578
	MutA	GFP+	229.755
	MutA	GFP+	284.752
	MutA	GFP+	303.06
	MutA	GFP+	569.562
	MutA	GFP+	237.603
	MutA	GFP+	204.678
	MutA	GFP+	296.105
	MutA	GFP+	168.83
	MutA	GFP+	443.636
	MutA	GFP+	205.267
	MutA	GFP+	218.241
	MutA	GFP+	500.558
	MutA	GFP+	319.069
	MutA	GFP+	193.751
	MutA	GFP+	259.899
	MutA	GFP+	269.56
	MutA	GFP+	444.363
	MutA	GFP+	636.865
	MutA	GFP+	264.851
	MutA	GFP+	323.478
	MutA	GFP+	243.654
	MutA	GFP+	774.139
	MutA	GFP+	420.109
	MutA	GFP+	270.474
	MutA	GFP+	381.926
	MutA	GFP+	533.89
	MutA	GFP+	270.184
	MutA	GFP+	214.305
	MutA	GFP+	371.15
	MutA	GFP+	276.929
	MutA	GFP+	240.523
	MutA	GFP+	210.021
	MutA	GFP+	643.078
	MutA	GFP+	530.843
	MutA	GFP+	231.997
	MutA	GFP+	200.847
	MutA	GFP+	263.152
	MutA	GFP+	214.145
	MutA	GFP+	348.735
	MutA	GFP+	206.406
	MutA	GFP+	264.948
	MutA	GFP+	247.738
	MutA	GFP+	559.98
	MutA	GFP+	228.427
	MutA	GFP+	191.248
	MutA	GFP+	659.988
	MutA	GFP+	307.077
	MutA	GFP+	855.186
	MutA	GFP+	215.738
	MutA	GFP+	280.367
	MutA	GFP+	614.946
	MutA	GFP+	255.031
	MutA	GFP+	235.997
	MutA	GFP+	687.011
	MutA	GFP+	189.474
	MutA	GFP+	326.899
	MutA	GFP+	169.951
	MutA	GFP+	255.641
	MutA	GFP+	352.208
	MutA	GFP+	372.193
	MutA	GFP+	619.479
	MutA	GFP+	208.478
	MutA	GFP+	198.429
	MutA	GFP+	207.395
	MutA	GFP+	358.25
	MutA	GFP+	678.193
	MutA	GFP+	168.408
	MutA	GFP+	253.503
	MutA	GFP+	278.782
	MutA	GFP+	344.22
	MutA	GFP+	312.334
	MutA	GFP+	448.344
	MutA	GFP+	306.628
	MutA	GFP+	172.332
	MutA	GFP+	359.56
	MutA	GFP+	185.715
	MutA	GFP+	234.582
	MutA	GFP+	248.326
	MutA	GFP+	228.666
	MutA	GFP+	178.788
	MutA	GFP+	165.336
	MutA	GFP+	266.953
	MutA	GFP+	755.566
	MutA	GFP+	270.392
	MutA	GFP+	487.05
	MutA	GFP+	168.066
	MutA	GFP+	271.398
	MutA	GFP+	652.512
	MutA	GFP+	233.75
	MutA	GFP+	166.076
	MutA	GFP+	614.828
	MutA	GFP+	288.93
	MutA	GFP+	201.05
	MutA	GFP+	176.576
	MutA	GFP+	212.522
	MutA	GFP-	162.173
	MutA	GFP-	13.5097
	MutA	GFP-	32.3573
	MutA	GFP-	106.271
	MutA	GFP-	67.6575
	MutA	GFP-	16.6745
	MutA	GFP-	52.331
	MutA	GFP-	43.8297
	MutA	GFP-	69.278
	MutA	GFP-	109.008
	MutA	GFP-	96.6637
	MutA	GFP-	23.9816
	MutA	GFP-	66.7319
	MutA	GFP-	152.749
	MutA	GFP-	12.8441
	MutA	GFP-	124.529
	MutA	GFP-	55.4234
	MutA	GFP-	36.6245
	MutA	GFP-	8.25406
	MutA	GFP-	75.7386
	MutA	GFP-	102.625
	MutA	GFP-	84.225
	MutA	GFP-	78.2399
	MutA	GFP-	136.882
	MutA	GFP-	81.9023
	MutA	GFP-	29.6074
	MutA	GFP-	106.908
	MutA	GFP-	81.796
	MutA	GFP-	74.3631
	MutA	GFP-	40.0876
	MutA	GFP-	63.8245
	MutA	GFP-	91.3813
	MutA	GFP-	100.783
	MutA	GFP-	55.7016
	MutA	GFP-	45.6653
	MutA	GFP-	51.1595
	MutA	GFP-	100.213
	MutA	GFP-	113.004
	MutA	GFP-	124.475
	MutA	GFP-	71.6394
	MutA	GFP-	57.2263
	MutA	GFP-	76.0793
	MutA	GFP-	108.209
	MutA	GFP-	65.6516
	MutA	GFP-	55.3836
	MutA	GFP-	55.5616
	MutA	GFP-	121.513
	MutA	GFP-	141.21
	MutA	GFP-	59.3663
	MutA	GFP-	62.8601
	MutA	GFP-	76.4306
	MutA	GFP-	97.8001
	MutA	GFP-	61.2506
	MutA	GFP-	102.429
	MutA	GFP-	162.907
	MutA	GFP-	34.8923
	MutA	GFP-	59.8466
	MutA	GFP-	38.7799
	MutA	GFP-	49.3751
	MutA	GFP-	84.7529
	MutA	GFP-	153.926
	MutA	GFP-	98.7107
	MutA	GFP-	28.2214
	MutA	GFP-	41.4043
	MutA	GFP-	150.595
	MutA	GFP-	72.7293
	MutA	GFP-	18.9785
	MutA	GFP-	30.6336
	MutA	GFP-	114.509
	MutA	GFP-	53.0526
	MutA	GFP-	145.166
	MutA	GFP-	55.3798
	MutA	GFP-	28.8382
	MutA	GFP-	60.884
	MutA	GFP-	83.2408
	MutA	GFP-	118.589
	MutA	GFP-	52.0066
	MutA	GFP-	135.261
	MutA	GFP-	148.878
	MutA	GFP-	125.238
	MutA	GFP-	135.727
	MutA	GFP-	55.3244
	MutA	GFP-	89.4893
	MutA	GFP-	154.919
	MutA	GFP-	113.23
	MutA	GFP-	80.4508
	MutA	GFP-	21.4051
	MutA	GFP-	126.619
	MutA	GFP-	148.046
	MutA	GFP-	85.2087
	MutA	GFP-	37.3907
	MutA	GFP-	61.4855
	MutA	GFP-	134.378
	MutA	GFP-	115.977
	MutA	GFP-	97.051
	MutA	GFP-	63.5554
	MutA	GFP-	161.895
	MutA	GFP-	70.5999
	MutA	GFP-	132.147
	MutA	GFP-	101.424
	MutA	GFP-	62.07
	MutA	GFP-	138.282
	MutA	GFP-	75.3684
	MutA	GFP-	101.399
	MutA	GFP-	68.821
	MutA	GFP-	42.6725
	MutA	GFP-	25.6367
	MutA	GFP-	146.175
	MutA	GFP-	107.839
	MutA	GFP-	161.118
	MutA	GFP-	148.084
	MutA	GFP-	65.9571
	MutA	GFP-	70.1944
	MutA	GFP-	102.19
	MutA	GFP-	93.9283
	MutA	GFP-	162.66
	MutA	GFP-	109.156
	MutA	GFP-	56.2848
	MutA	GFP-	91.3797
	MutA	GFP-	148.758
	MutA	GFP-	120.882
	MutA	GFP-	71.8096
	MutA	GFP-	59.9775
	MutA	GFP-	14.2414
	MutA	GFP-	92.4583
	MutA	GFP-	145.448
	MutA	GFP-	34.1614
	MutA	GFP-	93.9833
	MutA	GFP-	71.2394
	MutA	GFP-	17.0898
	MutA	GFP-	145.995
	MutA	GFP-	86.0129
	MutA	GFP-	162.838
	MutA	GFP-	105.585
	MutA	GFP-	19.7132
	MutA	GFP-	95.1269
	MutA	GFP-	150.912
	MutA	GFP-	89.142
	MutA	GFP-	106.094
	MutA	GFP-	163.647
	MutA	GFP-	21.8227
	MutA	GFP-	151.371
	MutA	GFP-	14.7078
	MutA	GFP-	72.8331
	MutA	GFP-	110.366
	MutA	GFP-	26.1885
	MutA	GFP-	93.1511
	MutA	GFP-	105.89
	MutA	GFP-	59.6617
	MutA	GFP-	68.7088
	MutA	GFP-	160.278
	MutA	GFP-	20.9763
	MutA	GFP-	47.165
	MutA	GFP-	77.2776
	MutA	GFP-	100.506
	MutA	GFP-	45.5995
	MutA	GFP-	132.393
	MutA	GFP-	100.252
	MutA	GFP-	46.319
	MutA	GFP-	126.105
	MutA	GFP-	143.879
	MutA	GFP-	145.165
	MutA	GFP-	86.2986
	MutA	GFP-	56.2411
	MutA	GFP-	102.924
	MutA	GFP-	78.1801
	MutA	GFP-	78.6929
	MutA	GFP-	51.2567
	MutA	GFP-	107.126
	MutA	GFP-	63.2288
	MutA	GFP-	59.0073
	MutA	GFP-	108.483
	MutA	GFP-	158.523
	MutA	GFP-	36.8408
	MutA	GFP-	49.6628
	MutA	GFP-	41.2051
	MutA	GFP-	65.1213
	MutA	GFP-	117.644
	MutA	GFP-	105.056
	MutA	GFP-	151.014
	MutA	GFP-	50.9907
	MutA	GFP-	137.637
	MutA	GFP-	75.7531
	MutA	GFP-	21.2821
	MutA	GFP-	55.0702
	MutA	GFP-	92.6297
	MutA	GFP-	51.862
	MutA	GFP-	42.5279
	MutA	GFP-	128.992
	MutA	GFP-	5.34341
	MutA	GFP-	114.047
	MutA	GFP-	118.596
	MutA	GFP-	74.072
	MutA	GFP-	154.515
	MutA	GFP-	9.95953
	MutA	GFP-	157.449
	MutA	GFP-	82.5932
	MutA	GFP-	106.306
	MutA	GFP-	122.381
	MutA	GFP-	92.3826
	MutA	GFP-	65.76
	MutA	GFP-	106.456
	MutA	GFP-	56.5214
	MutA	GFP-	56.4275
	MutA	GFP-	71.8581
	MutA	GFP-	23.5152
	MutA	GFP-	54.0674
	MutA	GFP-	37.7624
	MutA	GFP-	75.3345
	MutA	GFP-	140.729
	MutA	GFP-	156.088
	MutA	GFP-	117.379
	MutA	GFP-	133.906
	MutA	GFP-	40.6002
	MutA	GFP-	44.5806
	MutA	GFP-	112.989
	MutA	GFP-	91.1026
	MutA	GFP-	113.717
	MutA	GFP-	124.936
	MutA	GFP-	48.8009
	MutA	GFP-	93.0207
	MutA	GFP-	93.3862
	MutA	GFP-	155.186
	MutA	GFP-	56.3813
	MutA	GFP-	76.8772
	MutA	GFP-	47.4611
	MutA	GFP-	7.29414
	MutA	GFP-	25.5856
	MutA	GFP-	131.198
	MutA	GFP-	101.814
	MutA	GFP-	51.8273
	MutA	GFP-	91.172
	MutA	GFP-	160.406
	MutA	GFP-	102.525
	MutA	GFP-	74.0283
	MutA	GFP-	22.9776
	MutA	GFP-	138.87
	MutA	GFP-	36.2393
	MutA	GFP-	42.746
	MutA	GFP-	78.2824
	MutA	GFP-	118.029
	MutA	GFP-	49.1191
	MutA	GFP-	129.057
	MutA	GFP-	38.7779
	MutA	GFP-	149.325
	MutA	GFP-	28.3718
	MutA	GFP-	100.467
	MutA	GFP-	52.0073
	MutA	GFP-	48.6594
	MutA	GFP-	139.296
	MutA	GFP-	-5.01044
	MutA	GFP-	111.845
	MutA	GFP-	116.816
	MutA	GFP-	151.134
	MutA	GFP-	17.2861
	MutA	GFP-	151.392
	MutA	GFP-	37.1404
	MutA	GFP-	15.1509
	MutA	GFP-	86.7498
	MutA	GFP-	42.6561
	MutA	GFP-	151.555
	MutA	GFP-	117.968
	MutA	GFP-	57.8227
	MutA	GFP-	111.647
	MutA	GFP-	109.493
	MutA	GFP-	75.1883
	MutA	GFP-	136.499
	MutA	GFP-	21.2956
	MutA	GFP-	131.938
	MutA	GFP-	53.0852
	MutA	GFP-	120.717
	MutA	GFP-	115.197
	MutA	GFP-	81.5899
	MutA	GFP-	143.813
	MutA	GFP-	113.258
	MutA	GFP-	86.9819
	MutA	GFP-	23.1796
	MutA	GFP-	118.118
	MutA	GFP-	45.3112
	MutA	GFP-	78.6828
	MutA	GFP-	33.2129
	MutA	GFP-	70.1431
	MutA	GFP-	76.454
	MutA	GFP-	81.6721
	MutA	GFP-	123.41
	MutA	GFP-	73.716
	MutB	GFP++	3258.67
	MutB	GFP++	2761.7
	MutB	GFP+	185.077
	MutB	GFP+	268.732
	MutB	GFP+	474.152
	MutB	GFP+	351.56
	MutB	GFP+	218.344
	MutB	GFP+	261.723
	MutB	GFP+	205.749
	MutB	GFP+	165.579
	MutB	GFP+	168.833
	MutB	GFP+	190.861
	MutB	GFP+	415.77
	MutB	GFP+	195.082
	MutB	GFP+	280.644
	MutB	GFP+	300.679
	MutB	GFP+	210.135
	MutB	GFP+	389.392
	MutB	GFP+	225.869
	MutB	GFP+	1106.84
	MutB	GFP+	340.771
	MutB	GFP+	170.417
	MutB	GFP+	231.716
	MutB	GFP+	265.389
	MutB	GFP+	262.369
	MutB	GFP+	336.247
	MutB	GFP+	163.019
	MutB	GFP+	266.726
	MutB	GFP+	216.826
	MutB	GFP+	314.629
	MutB	GFP+	349.73
	MutB	GFP+	1200.76
	MutB	GFP+	229.829
	MutB	GFP+	716.01
	MutB	GFP+	170.81
	MutB	GFP+	166.063
	MutB	GFP+	162.525
	MutB	GFP+	172.99
	MutB	GFP+	485.957
	MutB	GFP+	196.299
	MutB	GFP+	260.366
	MutB	GFP+	222.964
	MutB	GFP+	179.441
	MutB	GFP+	179.974
	MutB	GFP+	168.633
	MutB	GFP+	269.419
	MutB	GFP+	200.882
	MutB	GFP+	183.356
	MutB	GFP+	666.174
	MutB	GFP+	683.521
	MutB	GFP+	181.057
	MutB	GFP+	487.313
	MutB	GFP+	693.89
	MutB	GFP+	182.519
	MutB	GFP+	188.223
	MutB	GFP+	208.318
	MutB	GFP+	161.931
	MutB	GFP+	627.581
	MutB	GFP+	176.573
	MutB	GFP+	318.514
	MutB	GFP+	218.365
	MutB	GFP+	475.182
	MutB	GFP+	368.922
	MutB	GFP+	600.907
	MutB	GFP+	207.051
	MutB	GFP+	193.394
	MutB	GFP+	308.025
	MutB	GFP+	235.167
	MutB	GFP+	195.319
	MutB	GFP+	214.431
	MutB	GFP+	853.017
	MutB	GFP+	334.67
	MutB	GFP+	382.506
	MutB	GFP+	400.075
	MutB	GFP+	1234.32
	MutB	GFP+	978.791
	MutB	GFP+	205.871
	MutB	GFP+	485.325
	MutB	GFP+	199.126
	MutB	GFP+	309.812
	MutB	GFP+	340.93
	MutB	GFP+	1079.1
	MutB	GFP+	272.4
	MutB	GFP+	181.737
	MutB	GFP+	297.172
	MutB	GFP+	199.769
	MutB	GFP+	302.915
	MutB	GFP+	188.718
	MutB	GFP+	237.984
	MutB	GFP+	347.187
	MutB	GFP+	454.351
	MutB	GFP+	335.752
	MutB	GFP+	175.89
	MutB	GFP+	206.002
	MutB	GFP+	225.027
	MutB	GFP+	358.021
	MutB	GFP+	398.621
	MutB	GFP+	246.523
	MutB	GFP+	320.431
	MutB	GFP+	166.635
	MutB	GFP+	299.827
	MutB	GFP+	196.27
	MutB	GFP+	171.306
	MutB	GFP+	337.734
	MutB	GFP+	309.476
	MutB	GFP+	331.336
	MutB	GFP+	384.724
	MutB	GFP+	248.057
	MutB	GFP+	352.396
	MutB	GFP+	338.08
	MutB	GFP+	162.971
	MutB	GFP+	167.427
	MutB	GFP+	317.725
	MutB	GFP+	161.725
	MutB	GFP+	420.052
	MutB	GFP+	318.506
	MutB	GFP+	205.706
	MutB	GFP+	649.541
	MutB	GFP+	184.728
	MutB	GFP+	272.179
	MutB	GFP+	599.231
	MutB	GFP+	547.166
	MutB	GFP+	163.125
	MutB	GFP+	330.451
	MutB	GFP+	194.83
	MutB	GFP+	1013.03
	MutB	GFP+	321.506
	MutB	GFP+	1095.28
	MutB	GFP+	398.927
	MutB	GFP+	945.751
	MutB	GFP+	196.603
	MutB	GFP+	250.535
	MutB	GFP+	353.895
	MutB	GFP+	788.502
	MutB	GFP+	264.341
	MutB	GFP+	435.924
	MutB	GFP+	359.488
	MutB	GFP+	394.15
	MutB	GFP+	190.188
	MutB	GFP+	188.926
	MutB	GFP+	197.643
	MutB	GFP+	177.652
	MutB	GFP+	269.597
	MutB	GFP+	245.692
	MutB	GFP+	183.248
	MutB	GFP+	242.325
	MutB	GFP+	184.044
	MutB	GFP+	229.549
	MutB	GFP+	252.669
	MutB	GFP+	850.251
	MutB	GFP+	308.618
	MutB	GFP+	373.595
	MutB	GFP+	257.613
	MutB	GFP+	236.71
	MutB	GFP-	41.785
	MutB	GFP-	57.6172
	MutB	GFP-	53.2156
	MutB	GFP-	97.4069
	MutB	GFP-	129.74
	MutB	GFP-	40.4979
	MutB	GFP-	124.75
	MutB	GFP-	59.8149
	MutB	GFP-	57.8817
	MutB	GFP-	122.9
	MutB	GFP-	34.6444
	MutB	GFP-	86.7995
	MutB	GFP-	42.7105
	MutB	GFP-	116.854
	MutB	GFP-	140.815
	MutB	GFP-	142.395
	MutB	GFP-	51.8105
	MutB	GFP-	57.0465
	MutB	GFP-	116.657
	MutB	GFP-	31.9506
	MutB	GFP-	59.5624
	MutB	GFP-	33.912
	MutB	GFP-	77.6754
	MutB	GFP-	127.856
	MutB	GFP-	75.2174
	MutB	GFP-	99.7465
	MutB	GFP-	64.153
	MutB	GFP-	21.6058
	MutB	GFP-	12.7767
	MutB	GFP-	31.6489
	MutB	GFP-	82.6066
	MutB	GFP-	44.9207
	MutB	GFP-	78.7952
	MutB	GFP-	131.761
	MutB	GFP-	59.157
	MutB	GFP-	28.0828
	MutB	GFP-	150.254
	MutB	GFP-	33.1741
	MutB	GFP-	45.8677
	MutB	GFP-	27.1981
	MutB	GFP-	43.045
	MutB	GFP-	30.7604
	MutB	GFP-	72.7549
	MutB	GFP-	101.345
	MutB	GFP-	141.246
	MutB	GFP-	70.0761
	MutB	GFP-	36.3647
	MutB	GFP-	96.7125
	MutB	GFP-	17.9833
	MutB	GFP-	57.2309
	MutB	GFP-	100.291
	MutB	GFP-	24.7872
	MutB	GFP-	68.0598
	MutB	GFP-	76.1071
	MutB	GFP-	19.7915
	MutB	GFP-	154.49
	MutB	GFP-	57.3393
	MutB	GFP-	39.3604
	MutB	GFP-	38.9016
	MutB	GFP-	45.408
	MutB	GFP-	103.267
	MutB	GFP-	133.452
	MutB	GFP-	40.1073
	MutB	GFP-	36.5823
	MutB	GFP-	23.921
	MutB	GFP-	49.5704
	MutB	GFP-	43.0151
	MutB	GFP-	118.268
	MutB	GFP-	34.947
	MutB	GFP-	102.109
	MutB	GFP-	133.908
	MutB	GFP-	157.25
	MutB	GFP-	42.7475
	MutB	GFP-	27.9677
	MutB	GFP-	23.7451
	MutB	GFP-	147.901
	MutB	GFP-	48.9604
	MutB	GFP-	23.2646
	MutB	GFP-	160.217
	MutB	GFP-	23.4559
	MutB	GFP-	85.3289
	MutB	GFP-	21.7643
	MutB	GFP-	111.345
	MutB	GFP-	118.484
	MutB	GFP-	163.019
	MutB	GFP-	103.417
	MutB	GFP-	60.0685
	MutB	GFP-	15.8072
	MutB	GFP-	125.938
	MutB	GFP-	119.94
	MutB	GFP-	18.575
	MutB	GFP-	83.1533
	MutB	GFP-	20.5027
	MutB	GFP-	146.314
	MutB	GFP-	67.999
	MutB	GFP-	162.525
	MutB	GFP-	27.7562
	MutB	GFP-	20.0801
	MutB	GFP-	29.7322
	MutB	GFP-	104.303
	MutB	GFP-	25.151
	MutB	GFP-	19.4824
	MutB	GFP-	33.4493
	MutB	GFP-	59.9773
	MutB	GFP-	41.1785
	MutB	GFP-	138.126
	MutB	GFP-	110.206
	MutB	GFP-	97.61
	MutB	GFP-	108.417
	MutB	GFP-	54.1175
	MutB	GFP-	56.3379
	MutB	GFP-	9.68889
	MutB	GFP-	84.2827
	MutB	GFP-	114.338
	MutB	GFP-	45.7669
	MutB	GFP-	118.012
	MutB	GFP-	108.622
	MutB	GFP-	103.358
	MutB	GFP-	55.026
	MutB	GFP-	110.634
	MutB	GFP-	71.333
	MutB	GFP-	3.56126
	MutB	GFP-	58.9668
	MutB	GFP-	88.9925
	MutB	GFP-	126.107
	MutB	GFP-	70.9634
	MutB	GFP-	30.1538
	MutB	GFP-	21.4652
	MutB	GFP-	100.005
	MutB	GFP-	43.2516
	MutB	GFP-	48.3157
	MutB	GFP-	143.785
	MutB	GFP-	62.5402
	MutB	GFP-	76.3668
	MutB	GFP-	58.9455
	MutB	GFP-	123.913
	MutB	GFP-	33.7995
	MutB	GFP-	66.1686
	MutB	GFP-	142.323
	MutB	GFP-	71.466
	MutB	GFP-	33.5924
	MutB	GFP-	22.0052
	MutB	GFP-	161.931
	MutB	GFP-	59.9834
	MutB	GFP-	119.546
	MutB	GFP-	101.862
	MutB	GFP-	138.984
	MutB	GFP-	46.9796
	MutB	GFP-	152.279
	MutB	GFP-	100.543
	MutB	GFP-	79.2206
	MutB	GFP-	93.7658
	MutB	GFP-	53.5111
	MutB	GFP-	70.3912
	MutB	GFP-	19.5008
	MutB	GFP-	159.115
	MutB	GFP-	23.4927
	MutB	GFP-	31.2378
	MutB	GFP-	74.5359
	MutB	GFP-	72.5923
	MutB	GFP-	44.971
	MutB	GFP-	66.9069
	MutB	GFP-	102.367
	MutB	GFP-	38.2853
	MutB	GFP-	159.284
	MutB	GFP-	35.1047
	MutB	GFP-	48.5068
	MutB	GFP-	63.5491
	MutB	GFP-	37.1009
	MutB	GFP-	64.1878
	MutB	GFP-	19.4637
	MutB	GFP-	63.2045
	MutB	GFP-	76.5436
	MutB	GFP-	41.389
	MutB	GFP-	85.5547
	MutB	GFP-	10.9505
	MutB	GFP-	156.579
	MutB	GFP-	107.507
	MutB	GFP-	117.961
	MutB	GFP-	29.8161
	MutB	GFP-	82.564
	MutB	GFP-	47.6114
	MutB	GFP-	111.114
	MutB	GFP-	3.87756
	MutB	GFP-	57.7313
	MutB	GFP-	30.6953
	MutB	GFP-	66.7423
	MutB	GFP-	32.6346
	MutB	GFP-	30.5198
	MutB	GFP-	119.834
	MutB	GFP-	102.534
	MutB	GFP-	39.5796
	MutB	GFP-	109.359
	MutB	GFP-	61.4594
	MutB	GFP-	96.436
	MutB	GFP-	28.6418
	MutB	GFP-	114.199
	MutB	GFP-	66.1639
	MutB	GFP-	17.7191
	MutB	GFP-	132.324
	MutB	GFP-	134.871
	MutB	GFP-	78.7619
	MutB	GFP-	70.6503
	MutB	GFP-	65.9959
	MutB	GFP-	42.7522
	MutB	GFP-	117.556
	MutB	GFP-	24.5976
	MutB	GFP-	60.4528
	MutB	GFP-	91.3239
	MutB	GFP-	153.697
	MutB	GFP-	53.8438
	MutB	GFP-	43.2485
	MutB	GFP-	33.3015
	MutB	GFP-	48.7635
	MutB	GFP-	57.0441
	MutB	GFP-	28.7447
	MutB	GFP-	27.5226
	MutB	GFP-	2.30729
	MutB	GFP-	56.8258
	MutB	GFP-	107.653
	MutB	GFP-	35.2561
	MutB	GFP-	44.293
	MutB	GFP-	103.724
	MutB	GFP-	5.45033
	MutB	GFP-	89.6072
	MutB	GFP-	73.9216
	MutB	GFP-	12.9406
	MutB	GFP-	46.1232
	MutB	GFP-	46.6039
	MutB	GFP-	87.0986
	MutB	GFP-	66.5261
	MutB	GFP-	18.8397
	MutB	GFP-	77.519
	MutB	GFP-	52.0258
	MutB	GFP-	8.81884
	MutB	GFP-	59.505
	MutB	GFP-	114.762
	MutB	GFP-	65.0462
	MutB	GFP-	31.8161
	MutB	GFP-	29.437
	MutB	GFP-	80.7952
	MutB	GFP-	21.318
	MutB	GFP-	70.8442
	MutB	GFP-	106.564
	MutB	GFP-	40.7619
	MutB	GFP-	114.651
	MutB	GFP-	162.971
	MutB	GFP-	105.007
	MutB	GFP-	31.5148
	MutB	GFP-	14.6932
	MutB	GFP-	161.725
	MutB	GFP-	107.022
	MutB	GFP-	114.074
	MutB	GFP-	65.5135
	MutB	GFP-	78.396
	MutB	GFP-	114.478
	MutB	GFP-	8.70954
	MutB	GFP-	7.52134
	MutB	GFP-	143.761
	MutB	GFP-	55.263
	MutB	GFP-	28.7242
	MutB	GFP-	114.872
	MutB	GFP-	52.9809
	MutB	GFP-	11.3136
	MutB	GFP-	79.0076
	MutB	GFP-	55.2359
	MutB	GFP-	38.3686
	MutB	GFP-	61.0484
	MutB	GFP-	26.7551
	MutB	GFP-	70.3043
	MutB	GFP-	124.797
	MutB	GFP-	79.2248
	MutB	GFP-	89.9883
	MutB	GFP-	34.9757
	MutB	GFP-	98.7817
	MutB	GFP-	26.1255
	MutB	GFP-	34.5713
	MutB	GFP-	39.7142
	MutB	GFP-	155.615
	MutB	GFP-	20.9696
	MutB	GFP-	2.6054
	MutB	GFP-	77.3323
	MutB	GFP-	8.30767
	MutB	GFP-	25.1526
	MutB	GFP-	102.521
	MutB	GFP-	39.5716
	MutB	GFP-	107.675
	MutB	GFP-	163.125
	MutB	GFP-	18.8338
	MutB	GFP-	69.5533
	MutB	GFP-	62.6101
	MutB	GFP-	106.819
	MutB	GFP-	87.3884
	MutB	GFP-	109.932
	MutB	GFP-	40.5628
	MutB	GFP-	128.657
	MutB	GFP-	109.888
	MutB	GFP-	20.5113
	MutB	GFP-	54.1664
	MutB	GFP-	49.5162
	MutB	GFP-	102.91
	MutB	GFP-	104.704
	MutB	GFP-	156.241
	MutB	GFP-	53.3856
	MutB	GFP-	159.952
	MutB	GFP-	51.5132
	MutB	GFP-	10.0707
	MutB	GFP-	114.237
	MutB	GFP-	2.63219
	MutB	GFP-	-2.78527
	MutB	GFP-	147.79
	MutB	GFP-	9.78643
	MutB	GFP-	71.3942
	MutB	GFP-	35.6635
	MutB	GFP-	95.5662
	MutB	GFP-	68.3558
	MutB	GFP-	119.247
	MutB	GFP-	64.0948
	MutB	GFP-	43.8112
	MutB	GFP-	116.607
	MutB	GFP-	63.2307
	MutB	GFP-	22.7892
	MutB	GFP-	13.6451
	MutB	GFP-	92.1917
	MutB	GFP-	17.6929
	MutB	GFP-	79.2144
	MutB	GFP-	62.2304
	MutB	GFP-	21.185
	MutB	GFP-	46.286
	MutB	GFP-	112.83
	MutB	GFP-	41.4487
	MutB	GFP-	36.2018
	MutB	GFP-	38.5037
	MutB	GFP-	53.8562
	MutB	GFP-	41.9973
	MutB	GFP-	85.1713
	MutB	GFP-	81.0047
	MutB	GFP-	72.6239
	MutB	GFP-	83.2579
	MutB	GFP-	79.2048
	MutB	GFP-	102.393
	MutB	GFP-	149.061
	MutB	GFP-	17.9011
	MutB	GFP-	40.0653
	MutB	GFP-	45.3053
	MutB	GFP-	47.8435
	MutB	GFP-	39.4452
	MutB	GFP-	69.3787
	MutB	GFP-	29.6472
	MutB	GFP-	62.8634
	MutB	GFP-	49.2907
	MutB	GFP-	41.7024
	MutB	GFP-	154.311
	MutB	GFP-	81.5632
	MutB	GFP-	18.5314
	MutB	GFP-	15.4204
	MutB	GFP-	51.429
	MutB	GFP-	83.4446
	MutC	GFP+	237.263
	MutC	GFP+	174.143
	MutC	GFP+	173.596
	MutC	GFP+	192.868
	MutC	GFP+	166.318
	MutC	GFP+	308.172
	MutC	GFP+	161.794
	MutC	GFP+	199.658
	MutC	GFP+	200.892
	MutC	GFP+	164.839
	MutC	GFP+	213.606
	MutC	GFP+	387.658
	MutC	GFP+	278.507
	MutC	GFP+	274.304
	MutC	GFP+	351.233
	MutC	GFP+	199.552
	MutC	GFP+	166.832
	MutC	GFP+	166.255
	MutC	GFP+	280.35
	MutC	GFP+	325.39
	MutC	GFP+	942.292
	MutC	GFP+	382.756
	MutC	GFP+	184.355
	MutC	GFP+	198.016
	MutC	GFP+	165.221
	MutC	GFP+	180.611
	MutC	GFP+	703.378
	MutC	GFP+	709.689
	MutC	GFP+	195.714
	MutC	GFP+	176.717
	MutC	GFP+	171.12
	MutC	GFP+	193.867
	MutC	GFP+	366.467
	MutC	GFP+	273.371
	MutC	GFP+	243.908
	MutC	GFP+	192.82
	MutC	GFP+	176.336
	MutC	GFP+	197.074
	MutC	GFP+	282.938
	MutC	GFP+	208.432
	MutC	GFP+	245.662
	MutC	GFP+	313.407
	MutC	GFP+	200.469
	MutC	GFP+	162.397
	MutC	GFP+	201.009
	MutC	GFP+	207.035
	MutC	GFP+	227.922
	MutC	GFP+	198.364
	MutC	GFP+	322.586
	MutC	GFP+	237.058
	MutC	GFP+	189.629
	MutC	GFP+	317.391
	MutC	GFP+	355.24
	MutC	GFP+	191.332
	MutC	GFP+	221.956
	MutC	GFP+	299.646
	MutC	GFP+	226.814
	MutC	GFP+	181.101
	MutC	GFP-	121.096
	MutC	GFP-	14.9108
	MutC	GFP-	42.6936
	MutC	GFP-	71.8225
	MutC	GFP-	20.7881
	MutC	GFP-	76.6073
	MutC	GFP-	70.7544
	MutC	GFP-	79.4273
	MutC	GFP-	87.5184
	MutC	GFP-	69.7868
	MutC	GFP-	59.894
	MutC	GFP-	27.0517
	MutC	GFP-	19.4089
	MutC	GFP-	89.0806
	MutC	GFP-	111.9
	MutC	GFP-	85.2944
	MutC	GFP-	12.5368
	MutC	GFP-	120.282
	MutC	GFP-	31.7737
	MutC	GFP-	57.7667
	MutC	GFP-	119.443
	MutC	GFP-	44.9272
	MutC	GFP-	28.1854
	MutC	GFP-	106.028
	MutC	GFP-	7.83017
	MutC	GFP-	40.6482
	MutC	GFP-	33.2609
	MutC	GFP-	151.343
	MutC	GFP-	88.9419
	MutC	GFP-	147.137
	MutC	GFP-	53.2957
	MutC	GFP-	33.387
	MutC	GFP-	91.4325
	MutC	GFP-	66.242
	MutC	GFP-	89.4316
	MutC	GFP-	54.336
	MutC	GFP-	30.1436
	MutC	GFP-	45.5842
	MutC	GFP-	85.0269
	MutC	GFP-	39.3944
	MutC	GFP-	16.3856
	MutC	GFP-	57.9904
	MutC	GFP-	159.714
	MutC	GFP-	53.9493
	MutC	GFP-	126.956
	MutC	GFP-	91.6436
	MutC	GFP-	84.3556
	MutC	GFP-	16.9613
	MutC	GFP-	44.1669
	MutC	GFP-	114.402
	MutC	GFP-	6.18679
	MutC	GFP-	47.456
	MutC	GFP-	14.1001
	MutC	GFP-	17.8331
	MutC	GFP-	102.882
	MutC	GFP-	117.518
	MutC	GFP-	111.765
	MutC	GFP-	109.459
	MutC	GFP-	35.9352
	MutC	GFP-	1.14041
	MutC	GFP-	47.4607
	MutC	GFP-	60.7561
	MutC	GFP-	87.23
	MutC	GFP-	65.2831
	MutC	GFP-	62.7829
	MutC	GFP-	5.37498
	MutC	GFP-	120.157
	MutC	GFP-	119.371
	MutC	GFP-	31.4265
	MutC	GFP-	91.2899
	MutC	GFP-	91.7016
	MutC	GFP-	141.78
	MutC	GFP-	40.4954
	MutC	GFP-	32.303
	MutC	GFP-	161.794
	MutC	GFP-	52.894
	MutC	GFP-	98.7563
	MutC	GFP-	79.8583
	MutC	GFP-	64.8251
	MutC	GFP-	56.3662
	MutC	GFP-	40.955
	MutC	GFP-	54.1967
	MutC	GFP-	86.1444
	MutC	GFP-	95.9246
	MutC	GFP-	33.7839
	MutC	GFP-	22.4191
	MutC	GFP-	57.8239
	MutC	GFP-	24.8846
	MutC	GFP-	33.7042
	MutC	GFP-	93.3295
	MutC	GFP-	55.4943
	MutC	GFP-	133.888
	MutC	GFP-	42.1584
	MutC	GFP-	128.995
	MutC	GFP-	14.6107
	MutC	GFP-	112.259
	MutC	GFP-	54.893
	MutC	GFP-	-1.65611
	MutC	GFP-	-0.28948
	MutC	GFP-	69.3883
	MutC	GFP-	39.5438
	MutC	GFP-	35.5906
	MutC	GFP-	59.5953
	MutC	GFP-	48.0562
	MutC	GFP-	84.2132
	MutC	GFP-	71.1965
	MutC	GFP-	81.4178
	MutC	GFP-	37.9751
	MutC	GFP-	58.3384
	MutC	GFP-	4.72873
	MutC	GFP-	107.453
	MutC	GFP-	28.378
	MutC	GFP-	64.4171
	MutC	GFP-	53.3196
	MutC	GFP-	-2.02421
	MutC	GFP-	15.1443
	MutC	GFP-	29.3655
	MutC	GFP-	26.0827
	MutC	GFP-	85.1149
	MutC	GFP-	2.25424
	MutC	GFP-	56.1074
	MutC	GFP-	49.2078
	MutC	GFP-	45.4155
	MutC	GFP-	53.3983
	MutC	GFP-	83.6763
	MutC	GFP-	108.07
	MutC	GFP-	104.978
	MutC	GFP-	84.6917
	MutC	GFP-	69.737
	MutC	GFP-	74.3808
	MutC	GFP-	74.5727
	MutC	GFP-	65.8007
	MutC	GFP-	137.499
	MutC	GFP-	18.5967
	MutC	GFP-	118.644
	MutC	GFP-	104.637
	MutC	GFP-	29.3249
	MutC	GFP-	50.6657
	MutC	GFP-	32.5793
	MutC	GFP-	61.1015
	MutC	GFP-	25.1956
	MutC	GFP-	91.1955
	MutC	GFP-	68.5225
	MutC	GFP-	56.8498
	MutC	GFP-	139.108
	MutC	GFP-	30.4378
	MutC	GFP-	31.4205
	MutC	GFP-	63.9538
	MutC	GFP-	29.2941
	MutC	GFP-	20.1585
	MutC	GFP-	19.296
	MutC	GFP-	64.0725
	MutC	GFP-	148.516
	MutC	GFP-	35.2748
	MutC	GFP-	11.8142
	MutC	GFP-	13.414
	MutC	GFP-	116.473
	MutC	GFP-	114.279
	MutC	GFP-	14.4888
	MutC	GFP-	143.483
	MutC	GFP-	123.905
	MutC	GFP-	83.4529
	MutC	GFP-	64.2946
	MutC	GFP-	92.2552
	MutC	GFP-	32.0134
	MutC	GFP-	81.9182
	MutC	GFP-	156.495
	MutC	GFP-	57.9059
	MutC	GFP-	119.102
	MutC	GFP-	102.371
	MutC	GFP-	85.0815
	MutC	GFP-	111.816
	MutC	GFP-	85.0896
	MutC	GFP-	82.7538
	MutC	GFP-	46.1193
	MutC	GFP-	119.462
	MutC	GFP-	109.063
	MutC	GFP-	114.379
	MutC	GFP-	100.122
	MutC	GFP-	21.5195
	MutC	GFP-	114.727
	MutC	GFP-	33.9192
	MutC	GFP-	74.3772
	MutC	GFP-	62.723
	MutC	GFP-	27.5425
	MutC	GFP-	68.1387
	MutC	GFP-	82.6813
	MutC	GFP-	32.5745
	MutC	GFP-	8.15185
	MutC	GFP-	41.0093
	MutC	GFP-	86.5571
	MutC	GFP-	14.4036
	MutC	GFP-	11.6549
	MutC	GFP-	71.7852
	MutC	GFP-	102.774
	MutC	GFP-	55.7674
	MutC	GFP-	120.181
	MutC	GFP-	122.383
	MutC	GFP-	14.4556
	MutC	GFP-	57.8055
	MutC	GFP-	87.1896
	MutC	GFP-	56.8079
	MutC	GFP-	89.8145
	MutC	GFP-	34.703
	MutC	GFP-	129.662
	MutC	GFP-	109.976
	MutC	GFP-	72.5424
	MutC	GFP-	68.6188
	MutC	GFP-	39.997
	MutC	GFP-	45.7363
	MutC	GFP-	9.64457
	MutC	GFP-	60.4237
	MutC	GFP-	113.393
	MutC	GFP-	-1.62505
	MutC	GFP-	80.5441
	MutC	GFP-	113.042
	MutC	GFP-	53.0779
	MutC	GFP-	31.8773
	MutC	GFP-	14.0865
	MutC	GFP-	96.4393
	MutC	GFP-	80.3729
	MutC	GFP-	94.2605
	MutC	GFP-	89.3514
	MutC	GFP-	109.783
	MutC	GFP-	29.5353
	MutC	GFP-	102.711
	MutC	GFP-	89.6985
	MutC	GFP-	59.8662
	MutC	GFP-	76.6053
	MutC	GFP-	82.2534
	MutC	GFP-	66.7305
	MutC	GFP-	73.3391
	MutC	GFP-	93.9477
	MutC	GFP-	62.0509
	MutC	GFP-	73.5458
	MutC	GFP-	145.956
	MutC	GFP-	40.9437
	MutC	GFP-	117.874
	MutC	GFP-	61.5549
	MutC	GFP-	23.5449
	MutC	GFP-	56.5488
	MutC	GFP-	74.3017
	MutC	GFP-	151.77
	MutC	GFP-	73.6232
	MutC	GFP-	84.6557
	MutC	GFP-	56.9747
	MutC	GFP-	106.317
	MutC	GFP-	23.2371
	MutC	GFP-	123.565
	MutC	GFP-	60.463
	MutC	GFP-	23.4743
	MutC	GFP-	139.175
	MutC	GFP-	92.1245
	MutC	GFP-	44.9655
	MutC	GFP-	53.816
	MutC	GFP-	11.8618
	MutC	GFP-	71.8212
	MutC	GFP-	124.528
	MutC	GFP-	69.9025
	MutC	GFP-	39.5611
	MutC	GFP-	91.9212
	MutC	GFP-	26.9964
	MutC	GFP-	53.4081
	MutC	GFP-	4.62231
	MutC	GFP-	114.98
	MutC	GFP-	74.1771
	MutC	GFP-	51.0116
	MutC	GFP-	35.3815
	MutC	GFP-	65.6117
	MutC	GFP-	86.7942
	MutC	GFP-	124.983
	MutC	GFP-	121.717
	MutC	GFP-	107.44
	MutC	GFP-	143.55
	MutC	GFP-	153.274
	MutC	GFP-	18.9813
	MutC	GFP-	46.4087
	MutC	GFP-	124.967
	MutC	GFP-	84.7733
	MutC	GFP-	97.4791
	MutC	GFP-	107.141
	MutC	GFP-	53.7182
	MutC	GFP-	89.2196
	MutC	GFP-	50.1679
	MutC	GFP-	36.6717
	MutC	GFP-	78.2231
	MutC	GFP-	70.6503
	MutC	GFP-	50.4925
	MutC	GFP-	25.2811
	MutC	GFP-	27.9606
	MutC	GFP-	160.211
	MutC	GFP-	27.8794
	MutC	GFP-	78.6436
	MutC	GFP-	75.9716
	MutC	GFP-	15.7664
	MutC	GFP-	92.2658
	MutC	GFP-	140.913
	MutC	GFP-	-1.12965
	MutC	GFP-	77.359
	MutC	GFP-	17.2263
	MutC	GFP-	14.7797
	MutC	GFP-	79.5719
	MutC	GFP-	32.5776
	MutC	GFP-	68.0178
	MutC	GFP-	63.085
	MutC	GFP-	16.7689
	MutC	GFP-	71.6633
	MutC	GFP-	31.7275
	MutC	GFP-	113.775
	MutC	GFP-	0.136441
	MutC	GFP-	58.9437
	MutC	GFP-	74.9502
	MutC	GFP-	77.4599
	MutC	GFP-	29.5543
	MutC	GFP-	34.3744
	MutC	GFP-	105.549
	MutC	GFP-	27.499
	MutC	GFP-	23.4617
	MutC	GFP-	79.8246
	MutC	GFP-	123.765
	MutC	GFP-	99.2692
	MutC	GFP-	46.7607
	MutC	GFP-	120.359
	MutC	GFP-	28.8564
	MutC	GFP-	95.5456
	MutC	GFP-	60.9949
	MutC	GFP-	80.6547
	MutC	GFP-	147.495
	MutC	GFP-	123.173
	MutC	GFP-	3.70916
	MutC	GFP-	162.397
	MutC	GFP-	12.1695
	MutC	GFP-	40.9723
	MutC	GFP-	104.78
	MutC	GFP-	25.2821
	MutC	GFP-	31.718
	MutC	GFP-	64.1826
	MutC	GFP-	80.1761
	MutC	GFP-	23.5165
	MutC	GFP-	114.188
	MutC	GFP-	47.8906
	MutC	GFP-	67.5552
	MutC	GFP-	74.2542
	MutC	GFP-	126.356
	MutC	GFP-	111.348
	MutC	GFP-	148.445
	MutC	GFP-	27.8847
	MutC	GFP-	54.7515
	MutC	GFP-	128.161
	MutC	GFP-	106.935
	MutC	GFP-	7.55268
	MutC	GFP-	46.4257
	MutC	GFP-	133.752
	MutC	GFP-	33.9837
	MutC	GFP-	58.4074
	MutC	GFP-	55.9327
	MutC	GFP-	28.3995
	MutC	GFP-	31.2287
	MutC	GFP-	44.3275
	MutC	GFP-	91.6154
	MutC	GFP-	67.5825
	MutC	GFP-	132.521
	MutC	GFP-	146.9
	MutC	GFP-	85.3181
	MutC	GFP-	102.771
	MutC	GFP-	49.3979
	MutC	GFP-	100.202
	MutC	GFP-	69.1221
	MutC	GFP-	160.11
	MutC	GFP-	101.807
	MutC	GFP-	56.7551
	MutC	GFP-	59.2492
	MutC	GFP-	156.951
	MutC	GFP-	35.2043
	MutC	GFP-	142.663
	MutC	GFP-	4.47321
	MutC	GFP-	89.9504
	MutC	GFP-	47.9422
	MutC	GFP-	28.7971
	MutC	GFP-	37.6438
	MutC	GFP-	121.086
	MutC	GFP-	101.92
	MutC	GFP-	21.8785
	MutC	GFP-	29.031
	MutC	GFP-	118.887
	MutC	GFP-	52.0663
	MutC	GFP-	120.555
	MutC	GFP-	51.1508
	MutC	GFP-	18.3292
	MutC	GFP-	54.4357
	MutC	GFP-	3.50064
	MutC	GFP-	37.9016
	MutC	GFP-	124.456
	MutC	GFP-	16.8638
	MutC	GFP-	28.8502
	MutC	GFP-	23.8669
	MutC	GFP-	90.7057
	MutC	GFP-	70.9904
	MutC	GFP-	34.8369
	MutC	GFP-	69.3023
	MutC	GFP-	70.8412
	MutC	GFP-	112.955
	MutC	GFP-	29.9878
	MutC	GFP-	123.778
	MutC	GFP-	8.84532
	MutC	GFP-	60.3857
	MutC	GFP-	54.8769
	MutC	GFP-	41.2046
	MutC	GFP-	46.0577
	MutC	GFP-	65.0019
	MutC	GFP-	79.9462
	MutC	GFP-	43.499
	MutC	GFP-	73.5225
	MutC	GFP-	21.3712
	MutC	GFP-	127.23
	MutC	GFP-	90.812
	MutC	GFP-	26.8539
	MutC	GFP-	56.5811
[truncated: 1,435 more rows]

## Sheet: Fig4L
Axud1E1 deletions quantification
	Frag	Intensity	GFP
	2500bp	GFP++	3516.45
	2500bp	GFP++	2535.85
	2500bp	GFP++	2110.14
	2500bp	GFP++	2071.87
	2500bp	GFP++	2816.54
	2500bp	GFP++	4557.88
	2500bp	GFP++	2136.44
	2500bp	GFP++	2583.46
	2500bp	GFP++	2178.66
	2500bp	GFP++	2780.08
	2500bp	GFP++	2276.58
	2500bp	GFP++	3298.09
	2500bp	GFP++	3996.83
	2500bp	GFP++	3639.9
	2500bp	GFP++	2321.89
	2500bp	GFP++	3087.82
	2500bp	GFP++	2932.55
	2500bp	GFP++	2691.4
	2500bp	GFP++	2337.46
	2500bp	GFP++	2570.42
	2500bp	GFP++	2372.42
	2500bp	GFP++	3957.17
	2500bp	GFP++	2131.14
	2500bp	GFP+	1160.24
	2500bp	GFP+	359.694
	2500bp	GFP+	1346.77
	2500bp	GFP+	512.426
	2500bp	GFP+	237.877
	2500bp	GFP+	705.113
	2500bp	GFP+	429.505
	2500bp	GFP+	510.25
	2500bp	GFP+	335.923
	2500bp	GFP+	1465.81
	2500bp	GFP+	337.348
	2500bp	GFP+	1712.92
	2500bp	GFP+	1609.93
	2500bp	GFP+	1249.9
	2500bp	GFP+	883.905
	2500bp	GFP+	424.594
	2500bp	GFP+	720.434
	2500bp	GFP+	628.592
	2500bp	GFP+	610.933
	2500bp	GFP+	370.177
	2500bp	GFP+	268.706
	2500bp	GFP+	674.825
	2500bp	GFP+	297.468
	2500bp	GFP+	814.823
	2500bp	GFP+	1022.65
	2500bp	GFP+	1297.08
	2500bp	GFP+	534.849
	2500bp	GFP+	319.673
	2500bp	GFP+	317.689
	2500bp	GFP+	698.703
	2500bp	GFP+	173.559
	2500bp	GFP+	320.092
	2500bp	GFP+	1753.36
	2500bp	GFP+	285.529
	2500bp	GFP+	1452.74
	2500bp	GFP+	513.444
	2500bp	GFP+	1424.56
	2500bp	GFP+	215.985
	2500bp	GFP+	1850.88
	2500bp	GFP+	298.424
	2500bp	GFP+	183.215
	2500bp	GFP+	295.122
	2500bp	GFP+	641.703
	2500bp	GFP+	213.908
	2500bp	GFP+	324.784
	2500bp	GFP+	324.545
	2500bp	GFP+	1181.21
	2500bp	GFP+	469.684
	2500bp	GFP+	1520.58
	2500bp	GFP+	624.044
	2500bp	GFP+	953.774
	2500bp	GFP+	290.379
	2500bp	GFP+	677.493
	2500bp	GFP+	903.885
	2500bp	GFP+	1584.51
	2500bp	GFP+	587.393
	2500bp	GFP+	327.831
	2500bp	GFP+	354.27
	2500bp	GFP+	524.449
	2500bp	GFP+	204.514
	2500bp	GFP+	941.933
	2500bp	GFP+	275.384
	2500bp	GFP+	250.583
	2500bp	GFP+	713.03
	2500bp	GFP+	291.589
	2500bp	GFP+	1422.11
	2500bp	GFP+	990.038
	2500bp	GFP+	205.695
	2500bp	GFP+	1450.92
	2500bp	GFP+	988.035
	2500bp	GFP+	848.433
	2500bp	GFP+	372.522
	2500bp	GFP+	367.6
	2500bp	GFP+	177.538
	2500bp	GFP+	630.808
	2500bp	GFP+	373.943
	2500bp	GFP+	657.467
	2500bp	GFP+	391.369
	2500bp	GFP+	1337.51
	2500bp	GFP+	387.665
	2500bp	GFP+	166.936
	2500bp	GFP+	454.04
	2500bp	GFP+	1035.28
	2500bp	GFP+	1418.09
	2500bp	GFP+	460.443
	2500bp	GFP+	907.922
	2500bp	GFP+	1041.55
	2500bp	GFP+	406.149
	2500bp	GFP+	1221.15
	2500bp	GFP+	1315.44
	2500bp	GFP+	2071.87
	2500bp	GFP+	1676.96
	2500bp	GFP+	604.635
	2500bp	GFP+	556.415
	2500bp	GFP+	1979.03
	2500bp	GFP+	324.464
	2500bp	GFP+	672.37
	2500bp	GFP+	822.491
	2500bp	GFP+	992.486
	2500bp	GFP+	454.997
	2500bp	GFP+	520.247
	2500bp	GFP+	365.511
	2500bp	GFP+	425.405
	2500bp	GFP+	572.892
	2500bp	GFP+	1116.59
	2500bp	GFP+	362.449
	2500bp	GFP+	268.459
	2500bp	GFP+	1259.62
	2500bp	GFP+	493.092
	2500bp	GFP+	1251.75
	2500bp	GFP+	181.257
	2500bp	GFP+	203.003
	2500bp	GFP+	178.31
	2500bp	GFP+	308.463
	2500bp	GFP+	547.036
	2500bp	GFP+	926.464
	2500bp	GFP+	414.172
	2500bp	GFP+	288.602
	2500bp	GFP+	987.419
	2500bp	GFP+	325.221
	2500bp	GFP+	1677.95
	2500bp	GFP+	811.964
	2500bp	GFP+	172.296
	2500bp	GFP+	609.729
	2500bp	GFP+	456.679
	2500bp	GFP+	794.106
	2500bp	GFP+	543.074
	2500bp	GFP+	354.485
	2500bp	GFP+	1487.36
	2500bp	GFP+	202.135
	2500bp	GFP+	222.514
	2500bp	GFP+	692.09
	2500bp	GFP+	455.356
	2500bp	GFP+	1301.1
	2500bp	GFP+	678.127
	2500bp	GFP+	328.725
	2500bp	GFP+	1661.34
	2500bp	GFP+	1070.08
	2500bp	GFP+	473.798
	2500bp	GFP+	419.452
	2500bp	GFP+	1131.63
	2500bp	GFP+	585.815
	2500bp	GFP+	664.181
	2500bp	GFP+	519.583
	2500bp	GFP+	640.694
	2500bp	GFP+	960.358
	2500bp	GFP+	867.911
	2500bp	GFP+	1412.78
	2500bp	GFP+	317.835
	2500bp	GFP+	861.19
	2500bp	GFP+	182.483
	2500bp	GFP+	555.096
	2500bp	GFP+	178.747
	2500bp	GFP+	176.09
	2500bp	GFP+	226.053
	2500bp	GFP+	330.851
	2500bp	GFP+	708.026
	2500bp	GFP+	441.824
	2500bp	GFP+	998.778
	2500bp	GFP+	273.268
	2500bp	GFP+	811.286
	2500bp	GFP+	469.979
	2500bp	GFP+	709.687
	2500bp	GFP+	824.441
	2500bp	GFP+	427.331
	2500bp	GFP+	1568.91
	2500bp	GFP+	325.77
	2500bp	GFP+	634.078
	2500bp	GFP+	1501.78
	2500bp	GFP+	626.651
	2500bp	GFP+	312.167
	2500bp	GFP+	1474.58
	2500bp	GFP+	182.058
	2500bp	GFP+	348.395
	2500bp	GFP+	713.366
	2500bp	GFP+	331.954
	2500bp	GFP+	541.036
	2500bp	GFP+	1682.01
	2500bp	GFP+	810.984
	2500bp	GFP+	263.771
	2500bp	GFP+	659.005
	2500bp	GFP+	245.369
	2500bp	GFP+	243.971
	2500bp	GFP+	395.564
	2500bp	GFP+	471.661
	2500bp	GFP+	1707.56
	2500bp	GFP+	923.159
	2500bp	GFP+	1325.75
	2500bp	GFP+	649.852
	2500bp	GFP+	678.364
	2500bp	GFP+	573.297
	2500bp	GFP+	1659.1
	2500bp	GFP+	323.644
	2500bp	GFP+	215.819
	2500bp	GFP+	380.957
	2500bp	GFP+	246.25
	2500bp	GFP+	1853.07
	2500bp	GFP+	737.978
	2500bp	GFP+	1599.48
	2500bp	GFP+	400.817
	2500bp	GFP+	1132.39
	2500bp	GFP+	1184.34
	2500bp	GFP+	380.95
	2500bp	GFP+	343.186
	2500bp	GFP+	1623.05
	2500bp	GFP+	220.498
	2500bp	GFP+	486.509
	2500bp	GFP+	677.945
	2500bp	GFP+	357.756
	2500bp	GFP+	310.58
	2500bp	GFP+	197.122
	2500bp	GFP+	891.076
	2500bp	GFP+	639.247
	2500bp	GFP+	204.212
	2500bp	GFP+	408.327
	2500bp	GFP+	441.559
	2500bp	GFP+	275.068
	2500bp	GFP+	910.502
	2500bp	GFP+	1567.94
	2500bp	GFP+	1355.84
	2500bp	GFP+	1104.05
	2500bp	GFP+	241.411
	2500bp	GFP+	421.809
	2500bp	GFP+	1159.3
	2500bp	GFP+	556.281
	2500bp	GFP+	576.43
	2500bp	GFP+	1312.93
	2500bp	GFP+	1323.6
	2500bp	GFP+	242.591
	2500bp	GFP+	409.581
	2500bp	GFP+	760.683
	2500bp	GFP+	184.453
	2500bp	GFP+	1323.81
	2500bp	GFP+	626.599
	2500bp	GFP+	364.754
	2500bp	GFP+	191.868
	2500bp	GFP+	727.863
	2500bp	GFP+	1286.53
	2500bp	GFP+	255.476
	2500bp	GFP+	197.202
	2500bp	GFP+	294.096
	2500bp	GFP+	825.769
	2500bp	GFP+	458.82
	2500bp	GFP+	465.46
	2500bp	GFP+	208.099
	2500bp	GFP+	1028.04
	2500bp	GFP+	296.299
	2500bp	GFP+	315.983
	2500bp	GFP+	1479.62
	2500bp	GFP+	456.452
	2500bp	GFP+	1490.67
	2500bp	GFP+	214.725
	2500bp	GFP+	274.129
	2500bp	GFP+	391.044
	2500bp	GFP+	433.215
	2500bp	GFP+	560.211
	2500bp	GFP+	587.12
	2500bp	GFP+	749.062
	2500bp	GFP+	425.118
	2500bp	GFP+	445.156
	2500bp	GFP+	477.202
	2500bp	GFP+	1411.17
	2500bp	GFP+	571.516
	2500bp	GFP+	912.148
	2500bp	GFP+	1074.8
	2500bp	GFP+	290.047
	2500bp	GFP+	487.011
	2500bp	GFP+	289.304
	2500bp	GFP+	663.778
	2500bp	GFP+	310.284
	2500bp	GFP+	167.38
	2500bp	GFP+	981.042
	2500bp	GFP+	178.744
	2500bp	GFP+	956.109
	2500bp	GFP+	367.111
	2500bp	GFP+	522.483
	2500bp	GFP+	1463.87
	2500bp	GFP+	212.568
	2500bp	GFP+	597.04
	2500bp	GFP+	401.973
	2500bp	GFP+	859.44
	2500bp	GFP+	195.962
	2500bp	GFP+	224.768
	2500bp	GFP+	291.695
	2500bp	GFP+	323.198
	2500bp	GFP+	166.128
	2500bp	GFP+	192.503
	2500bp	GFP+	629.884
	2500bp	GFP+	1771.33
	2500bp	GFP+	173.665
	2500bp	GFP+	371.314
	2500bp	GFP+	500.67
	2500bp	GFP+	588.847
	2500bp	GFP+	753.496
	2500bp	GFP+	1341.02
	2500bp	GFP+	539.016
	2500bp	GFP+	613.721
	2500bp	GFP+	655.848
	2500bp	GFP+	515.553
	2500bp	GFP+	1008.74
	2500bp	GFP+	974.548
	2500bp	GFP+	198.744
	2500bp	GFP+	485.245
	2500bp	GFP+	1269.02
	2500bp	GFP+	681.251
	2500bp	GFP+	624.183
	2500bp	GFP+	355.78
	2500bp	GFP+	633.084
	2500bp	GFP+	640.536
	2500bp	GFP+	1054.09
	2500bp	GFP+	509.741
	2500bp	GFP+	577.67
	2500bp	GFP+	174.225
	2500bp	GFP+	1308.69
	2500bp	GFP+	870.415
	2500bp	GFP+	177.962
	2500bp	GFP+	700.314
	2500bp	GFP+	332.859
	2500bp	GFP+	332.148
	2500bp	GFP+	204.696
	2500bp	GFP+	383.862
	2500bp	GFP+	596.685
	2500bp	GFP+	544.627
	2500bp	GFP+	193.914
	2500bp	GFP+	884.992
	2500bp	GFP+	429.737
	2500bp	GFP+	1400.63
	2500bp	GFP+	548.939
	2500bp	GFP+	186.568
	2500bp	GFP+	1480.87
	2500bp	GFP+	366.725
	2500bp	GFP+	290.676
	2500bp	GFP+	873.766
	2500bp	GFP+	233.049
	2500bp	GFP+	1415.18
	2500bp	GFP+	735.258
	2500bp	GFP+	202.843
	2500bp	GFP+	371.414
	2500bp	GFP+	488.088
	2500bp	GFP+	761.386
	2500bp	GFP+	441.32
	2500bp	GFP+	405.423
	2500bp	GFP+	726.231
	2500bp	GFP+	517.563
	2500bp	GFP+	378.513
	2500bp	GFP+	1167.3
	2500bp	GFP+	410.612
	2500bp	GFP+	180.039
	2500bp	GFP+	1535.91
	2500bp	GFP+	470.498
	2500bp	GFP+	434.315
	2500bp	GFP+	333.915
	2500bp	GFP+	324.747
	2500bp	GFP+	486.965
	2500bp	GFP+	514.284
	2500bp	GFP+	248.538
	2500bp	GFP+	629.703
	2500bp	GFP+	1046.56
	2500bp	GFP+	512.177
	2500bp	GFP+	614.036
	2500bp	GFP+	310.25
	2500bp	GFP+	620.135
	2500bp	GFP+	800.703
	2500bp	GFP+	211.338
	2500bp	GFP+	811.909
	2500bp	GFP+	518.572
	2500bp	GFP+	893.68
	2500bp	GFP+	210.64
	2500bp	GFP+	277.146
	2500bp	GFP+	650.364
	2500bp	GFP+	305.545
	2500bp	GFP+	430.966
	2500bp	GFP+	381.511
	2500bp	GFP+	161.48
	2500bp	GFP+	581.386
	2500bp	GFP+	365.138
	2500bp	GFP+	1071.72
	2500bp	GFP+	1518.59
	2500bp	GFP-	115.259
	2500bp	GFP-	128.372
	2500bp	GFP-	28.1436
	2500bp	GFP-	144.584
	2500bp	GFP-	155.797
	2500bp	GFP-	56.0354
	2500bp	GFP-	58.8247
	2500bp	GFP-	88.1978
	2500bp	GFP-	21.7278
	2500bp	GFP-	92.3661
	2500bp	GFP-	70.0419
	2500bp	GFP-	96.8461
	2500bp	GFP-	22.7335
	2500bp	GFP-	103.073
	2500bp	GFP-	126.479
	2500bp	GFP-	25.8568
	2500bp	GFP-	41.846
	2500bp	GFP-	17.99
	2500bp	GFP-	88.0578
	2500bp	GFP-	137.705
	2500bp	GFP-	87.9073
	2500bp	GFP-	61.5808
	2500bp	GFP-	117.789
	2500bp	GFP-	88.2991
	2500bp	GFP-	103.683
	2500bp	GFP-	123.51
	2500bp	GFP-	77.132
	2500bp	GFP-	63.4824
	2500bp	GFP-	73.2918
	2500bp	GFP-	63.7663
	2500bp	GFP-	65.6906
	2500bp	GFP-	63.4811
	2500bp	GFP-	126.449
	2500bp	GFP-	68.1005
	2500bp	GFP-	124.344
	2500bp	GFP-	89.8353
	2500bp	GFP-	67.3886
	2500bp	GFP-	124.492
	2500bp	GFP-	67.2498
	2500bp	GFP-	60.6344
	2500bp	GFP-	51.6849
	2500bp	GFP-	29.2969
	2500bp	GFP-	113.244
	2500bp	GFP-	12.9867
	2500bp	GFP-	22.6862
	2500bp	GFP-	98.6706
	2500bp	GFP-	74.9063
	2500bp	GFP-	27.9625
	2500bp	GFP-	130.656
	2500bp	GFP-	70.5696
	2500bp	GFP-	22.6107
	2500bp	GFP-	8.91485
	2500bp	GFP-	13.9243
	2500bp	GFP-	120.124
	2500bp	GFP-	72.9548
	2500bp	GFP-	73.9321
	2500bp	GFP-	124.331
	2500bp	GFP-	122.217
	2500bp	GFP-	109.742
	2500bp	GFP-	46.9954
	2500bp	GFP-	39.8155
	2500bp	GFP-	100.422
	2500bp	GFP-	117.269
	2500bp	GFP-	89.8797
	2500bp	GFP-	101.265
	2500bp	GFP-	117.097
	2500bp	GFP-	133.124
	2500bp	GFP-	159.628
	2500bp	GFP-	63.8731
	2500bp	GFP-	139.518
	2500bp	GFP-	97.1962
	2500bp	GFP-	53.1829
	2500bp	GFP-	113.919
	2500bp	GFP-	23.0118
	2500bp	GFP-	99.3181
	2500bp	GFP-	94.4473
	2500bp	GFP-	82.8203
	2500bp	GFP-	148.451
	2500bp	GFP-	132.342
	2500bp	GFP-	28.3343
	2500bp	GFP-	65.2813
	2500bp	GFP-	48.8659
	2500bp	GFP-	44.5637
	2500bp	GFP-	107.504
	2500bp	GFP-	130.504
	2500bp	GFP-	95.4819
	2500bp	GFP-	94.365
	2500bp	GFP-	131.651
	2500bp	GFP-	18.5603
	2500bp	GFP-	112.241
	2500bp	GFP-	23.3352
	2500bp	GFP-	80.3132
	2500bp	GFP-	36.2544
	2500bp	GFP-	158.253
	2500bp	GFP-	77.2854
	2500bp	GFP-	115.626
	2500bp	GFP-	23.3646
	2500bp	GFP-	119.663
	2500bp	GFP-	70.5187
	2500bp	GFP-	55.8488
	2500bp	GFP-	54.7925
	2500bp	GFP-	161.48
	2500bp	GFP-	98.6981
	500bp	GFP++	2668.91
	500bp	GFP++	2644.2
	500bp	GFP++	2461.97
	500bp	GFP++	2306.28
	500bp	GFP++	2261.98
	500bp	GFP++	3157.01
	500bp	GFP++	2186.75
	500bp	GFP++	2187.24
	500bp	GFP++	3695.94
	500bp	GFP++	4096.95
	500bp	GFP++	2323.46
	500bp	GFP++	4094.38
	500bp	GFP++	6743.94
	500bp	GFP++	2376.73
	500bp	GFP+	240.592
	500bp	GFP+	559.432
	500bp	GFP+	915.077
	500bp	GFP+	874.623
	500bp	GFP+	761.652
	500bp	GFP+	359.536
	500bp	GFP+	276.785
	500bp	GFP+	265.784
	500bp	GFP+	231.587
	500bp	GFP+	278.03
	500bp	GFP+	173.671
	500bp	GFP+	172.116
	500bp	GFP+	584.794
	500bp	GFP+	666.502
	500bp	GFP+	324.37
	500bp	GFP+	439.02
	500bp	GFP+	626.493
	500bp	GFP+	574.274
	500bp	GFP+	330.259
	500bp	GFP+	183.561
	500bp	GFP+	1198.15
	500bp	GFP+	320.986
	500bp	GFP+	201.524
	500bp	GFP+	610.588
	500bp	GFP+	1268.01
	500bp	GFP+	771.12
	500bp	GFP+	728.943
	500bp	GFP+	479.303
	500bp	GFP+	272.829
	500bp	GFP+	728.23
	500bp	GFP+	199.672
	500bp	GFP+	487.213
	500bp	GFP+	242.94
	500bp	GFP+	484.574
	500bp	GFP+	206.529
	500bp	GFP+	194.948
	500bp	GFP+	524.059
	500bp	GFP+	1558.92
	500bp	GFP+	583.05
	500bp	GFP+	1555.87
	500bp	GFP+	770.434
	500bp	GFP+	655.661
	500bp	GFP+	257.464
	500bp	GFP+	204.417
	500bp	GFP+	164.733
	500bp	GFP+	1476.75
	500bp	GFP+	222.984
	500bp	GFP+	242.185
	500bp	GFP+	374.094
	500bp	GFP+	723.977
	500bp	GFP+	214.626
	500bp	GFP+	390.923
	500bp	GFP+	303.265
	500bp	GFP+	366.908
	500bp	GFP+	297.95
	500bp	GFP+	871.495
	500bp	GFP+	412.548
	500bp	GFP+	820.296
	500bp	GFP+	450.105
	500bp	GFP+	369.388
	500bp	GFP+	214.688
	500bp	GFP+	339.78
	500bp	GFP+	383.22
	500bp	GFP+	523.799
	500bp	GFP+	490.367
	500bp	GFP+	272.398
	500bp	GFP+	419.034
	500bp	GFP+	407.956
	500bp	GFP+	168.973
	500bp	GFP+	1601.1
	500bp	GFP+	1206.67
	500bp	GFP+	1199.13
	500bp	GFP+	178.931
	500bp	GFP+	335.397
	500bp	GFP+	362.847
	500bp	GFP+	475.227
	500bp	GFP+	898.758
	500bp	GFP+	224.926
	500bp	GFP+	1863.97
	500bp	GFP+	666.156
	500bp	GFP+	383.137
	500bp	GFP+	382.77
	500bp	GFP+	231.786
	500bp	GFP+	239.922
	500bp	GFP+	828.698
	500bp	GFP+	789.928
	500bp	GFP+	762.298
	500bp	GFP+	319.205
	500bp	GFP+	845.309
	500bp	GFP+	302.623
	500bp	GFP+	235.354
	500bp	GFP+	1190.69
	500bp	GFP+	358.981
	500bp	GFP+	240.441
	500bp	GFP+	278.362
	500bp	GFP+	528.313
	500bp	GFP+	485.461
	500bp	GFP+	1990.69
	500bp	GFP+	219.368
	500bp	GFP+	371.279
	500bp	GFP+	413.34
	500bp	GFP+	424.965
	500bp	GFP+	557.821
	500bp	GFP+	627.161
	500bp	GFP+	929.633
	500bp	GFP+	176.878
	500bp	GFP+	566.266
	500bp	GFP+	725.335
	500bp	GFP+	410.161
	500bp	GFP+	231.247
	500bp	GFP+	423.266
	500bp	GFP+	319.376
	500bp	GFP+	295.394
	500bp	GFP+	1666.06
	500bp	GFP+	1492.25
	500bp	GFP+	756.919
	500bp	GFP+	334.798
	500bp	GFP+	702.507
	500bp	GFP+	1115.84
	500bp	GFP+	405.824
	500bp	GFP+	627.184
	500bp	GFP+	554.72
	500bp	GFP+	758.099
	500bp	GFP+	447.572
	500bp	GFP+	1020.2
	500bp	GFP+	248.858
	500bp	GFP+	631.598
	500bp	GFP+	750.655
	500bp	GFP+	346.919
	500bp	GFP+	510.03
	500bp	GFP+	491.502
	500bp	GFP+	394.28
	500bp	GFP+	248.032
	500bp	GFP+	255.684
	500bp	GFP+	1241.97
	500bp	GFP+	908.019
	500bp	GFP+	555.876
	500bp	GFP+	715.227
	500bp	GFP+	693.551
	500bp	GFP+	547.295
	500bp	GFP+	881.029
	500bp	GFP+	197.991
	500bp	GFP+	473.312
	500bp	GFP+	339.663
	500bp	GFP+	167.574
	500bp	GFP+	939.858
	500bp	GFP+	775.912
	500bp	GFP+	1652.21
	500bp	GFP+	391.177
	500bp	GFP+	345.197
	500bp	GFP+	1557.61
	500bp	GFP+	1333.76
	500bp	GFP+	706.26
	500bp	GFP+	520.499
	500bp	GFP+	404.809
	500bp	GFP+	220.072
	500bp	GFP+	166.291
	500bp	GFP+	249.916
	500bp	GFP+	1825.18
	500bp	GFP+	456.188
	500bp	GFP+	1139.31
	500bp	GFP+	882.159
	500bp	GFP+	1490.2
	500bp	GFP+	769.294
	500bp	GFP+	300.3
	500bp	GFP+	861.756
	500bp	GFP+	166.484
	500bp	GFP+	488.314
	500bp	GFP+	669.363
	500bp	GFP+	288.078
	500bp	GFP+	1062.35
	500bp	GFP+	1351.24
	500bp	GFP+	198.041
	500bp	GFP+	196.606
	500bp	GFP+	1396.11
	500bp	GFP+	195.05
	500bp	GFP+	483.165
	500bp	GFP+	166.652
	500bp	GFP+	1076.33
	500bp	GFP+	231.401
	500bp	GFP+	510.635
	500bp	GFP+	230.41
	500bp	GFP+	374.162
	500bp	GFP+	620.242
	500bp	GFP+	617.978
	500bp	GFP+	1565.9
	500bp	GFP+	997.7
	500bp	GFP+	804.281
	500bp	GFP+	1055.17
	500bp	GFP+	885.862
	500bp	GFP+	996.662
	500bp	GFP+	414.831
	500bp	GFP+	752.617
	500bp	GFP+	720.934
	500bp	GFP+	182.078
	500bp	GFP+	402.658
	500bp	GFP+	446.67
	500bp	GFP+	482.795
	500bp	GFP+	227.201
	500bp	GFP+	309.15
	500bp	GFP+	396.595
	500bp	GFP+	833.911
	500bp	GFP+	325.238
	500bp	GFP+	616.458
	500bp	GFP+	325.239
	500bp	GFP+	326.861
	500bp	GFP+	294.854
	500bp	GFP+	481.857
	500bp	GFP+	247.152
	500bp	GFP+	219.108
	500bp	GFP+	847.379
	500bp	GFP+	1208.72
	500bp	GFP+	2010.45
	500bp	GFP+	1024.21
	500bp	GFP+	575.532
	500bp	GFP+	1447.11
	500bp	GFP+	244.941
	500bp	GFP+	617.327
	500bp	GFP+	245.768
	500bp	GFP+	527.69
	500bp	GFP+	871.401
	500bp	GFP+	524.838
	500bp	GFP+	1818.55
	500bp	GFP+	419.294
	500bp	GFP+	632.419
	500bp	GFP+	840.573
	500bp	GFP+	918.81
	500bp	GFP+	221.756
	500bp	GFP+	461.536
	500bp	GFP+	796.747
	500bp	GFP+	730.755
	500bp	GFP+	177.134
	500bp	GFP+	536.584
	500bp	GFP+	286.313
	500bp	GFP+	358.526
	500bp	GFP+	512.374
	500bp	GFP+	177.864
	500bp	GFP+	545.605
	500bp	GFP+	294.381
	500bp	GFP+	620.596
	500bp	GFP+	271.45
	500bp	GFP+	238.989
	500bp	GFP+	1261.78
	500bp	GFP+	363.809
	500bp	GFP+	377.903
	500bp	GFP+	1950.31
	500bp	GFP+	853.472
	500bp	GFP+	859.147
	500bp	GFP+	707.743
	500bp	GFP+	1107.6
	500bp	GFP+	1063.84
	500bp	GFP+	1566
	500bp	GFP+	420.814
	500bp	GFP+	527.259
	500bp	GFP+	165.048
	500bp	GFP+	186.637
	500bp	GFP+	527.349
	500bp	GFP+	390.437
	500bp	GFP+	392.829
	500bp	GFP+	274.639
	500bp	GFP+	486.03
	500bp	GFP+	1414.75
	500bp	GFP+	410.135
	500bp	GFP+	385.83
	500bp	GFP+	335.254
	500bp	GFP+	444.453
	500bp	GFP+	1535.75
	500bp	GFP+	965.916
	500bp	GFP+	184.879
	500bp	GFP+	475.076
	500bp	GFP+	210.351
	500bp	GFP+	735.729
	500bp	GFP+	264.158
	500bp	GFP+	223.595
	500bp	GFP+	614.169
	500bp	GFP+	385.111
	500bp	GFP+	175.662
	500bp	GFP+	501.18
	500bp	GFP+	544.026
	500bp	GFP+	283.607
	500bp	GFP+	1050.62
	500bp	GFP+	175.026
	500bp	GFP+	1384.03
	500bp	GFP+	804.084
	500bp	GFP+	336.918
	500bp	GFP+	534.018
	500bp	GFP+	249.416
	500bp	GFP+	189.446
	500bp	GFP+	1179.39
	500bp	GFP+	1374.03
	500bp	GFP+	262.184
	500bp	GFP+	346.359
	500bp	GFP+	1696.29
	500bp	GFP+	221.479
	500bp	GFP+	179.363
	500bp	GFP+	161.019
	500bp	GFP+	595.397
	500bp	GFP+	337.379
	500bp	GFP+	371.321
	500bp	GFP+	508.975
	500bp	GFP+	1038.39
	500bp	GFP+	647.63
	500bp	GFP+	282.606
	500bp	GFP+	1530.28
	500bp	GFP+	297.414
	500bp	GFP+	489.908
	500bp	GFP+	321.556
	500bp	GFP+	375.716
	500bp	GFP+	225.264
	500bp	GFP+	231.672
	500bp	GFP+	702.409
	500bp	GFP+	459.27
	500bp	GFP+	1221.46
	500bp	GFP+	1152.12
	500bp	GFP+	222.608
	500bp	GFP+	218.628
	500bp	GFP+	193.806
	500bp	GFP+	333.563
	500bp	GFP+	316.705
	500bp	GFP-	84.3157
	500bp	GFP-	115.347
	500bp	GFP-	69.4013
	500bp	GFP-	69.3436
	500bp	GFP-	26.8618
	500bp	GFP-	74.5885
	500bp	GFP-	10.7921
	500bp	GFP-	121.617
	500bp	GFP-	110.678
	500bp	GFP-	10.6771
	500bp	GFP-	121.187
	500bp	GFP-	66.4961
	500bp	GFP-	47.8854
	500bp	GFP-	139.982
	500bp	GFP-	44.0614
	500bp	GFP-	90.0968
	500bp	GFP-	71.9579
	500bp	GFP-	107.339
	500bp	GFP-	37.3042
	500bp	GFP-	77.282
	500bp	GFP-	94.0567
	500bp	GFP-	90.2417
	500bp	GFP-	100.384
	500bp	GFP-	-19.1439
	500bp	GFP-	50.0413
	500bp	GFP-	38.4318
	500bp	GFP-	119.057
	500bp	GFP-	160.683
	500bp	GFP-	41.3582
	500bp	GFP-	23.2313
	500bp	GFP-	36.8974
	500bp	GFP-	29.2655
	500bp	GFP-	56.0013
	500bp	GFP-	100.35
	500bp	GFP-	146.708
	500bp	GFP-	105.416
	500bp	GFP-	25.0164
	500bp	GFP-	28.5175
	500bp	GFP-	96.7038
	500bp	GFP-	46.0233
	500bp	GFP-	80.2101
	500bp	GFP-	132.439
	500bp	GFP-	134.899
	500bp	GFP-	115.532
	500bp	GFP-	90.6423
	500bp	GFP-	44.95
	500bp	GFP-	39.3988
	500bp	GFP-	84.1909
	500bp	GFP-	61.8326
	500bp	GFP-	134.456
	500bp	GFP-	80.1802
	500bp	GFP-	38.5888
	500bp	GFP-	78.8964
	500bp	GFP-	63.8012
	500bp	GFP-	87.0477
	500bp	GFP-	146.864
	500bp	GFP-	73.8571
	500bp	GFP-	48.7292
	500bp	GFP-	31.5852
	500bp	GFP-	121.34
	500bp	GFP-	100.986
	500bp	GFP-	96.3871
	500bp	GFP-	122.293
	500bp	GFP-	101.222
	500bp	GFP-	42.4373
	500bp	GFP-	72.2559
	500bp	GFP-	54.2673
	500bp	GFP-	15.7151
	500bp	GFP-	70.4446
	500bp	GFP-	53.6068
	500bp	GFP-	78.096
	500bp	GFP-	58.8795
	500bp	GFP-	48.6411
	500bp	GFP-	135.902
	500bp	GFP-	40.2794
	500bp	GFP-	100.59
	500bp	GFP-	68.5074
	500bp	GFP-	43.8072
	500bp	GFP-	50.9648
	500bp	GFP-	79.1173
	500bp	GFP-	51.3818
	500bp	GFP-	80.4391
	500bp	GFP-	31.1364
	500bp	GFP-	44.1822
	500bp	GFP-	80.2716
	500bp	GFP-	159.748
	500bp	GFP-	58.8091
	500bp	GFP-	97.8479
	500bp	GFP-	112.168
	500bp	GFP-	155.801
	500bp	GFP-	32.7099
	500bp	GFP-	36.9596
	500bp	GFP-	121.155
	500bp	GFP-	98.5055
	500bp	GFP-	-8.52881
	500bp	GFP-	136.098
	500bp	GFP-	3.83293
	500bp	GFP-	157.193
	500bp	GFP-	38.5429
	500bp	GFP-	153.733
	500bp	GFP-	118.337
	500bp	GFP-	117.639
	500bp	GFP-	111.686
	500bp	GFP-	128.16
	500bp	GFP-	23.3233
	500bp	GFP-	14.3276
	500bp	GFP-	122.248
	500bp	GFP-	60.9287
	500bp	GFP-	33.7685
	500bp	GFP-	155.974
	500bp	GFP-	45.2591
	500bp	GFP-	65.1355
	500bp	GFP-	21.6229
	500bp	GFP-	36.8176
	500bp	GFP-	77.6035
	500bp	GFP-	47.7606
	500bp	GFP-	76.8936
	500bp	GFP-	29.4814
	500bp	GFP-	64.6942
	500bp	GFP-	62.0376
	500bp	GFP-	145.67
	500bp	GFP-	70.1859
	500bp	GFP-	147.753
	500bp	GFP-	132.821
	500bp	GFP-	98.2006
	500bp	GFP-	100.932
	500bp	GFP-	107.85
	500bp	GFP-	51.0933
	500bp	GFP-	59.9548
	500bp	GFP-	48.2053
	500bp	GFP-	87.5062
	500bp	GFP-	58.5898
	500bp	GFP-	57.9205
	500bp	GFP-	56.3076
	500bp	GFP-	62.2501
	500bp	GFP-	119.637
	500bp	GFP-	56.9952
	500bp	GFP-	42.6312
	500bp	GFP-	133.973
	500bp	GFP-	28.9291
	500bp	GFP-	63.9523
	500bp	GFP-	98.7172
	500bp	GFP-	34.8916
	500bp	GFP-	161.019
	500bp	GFP-	75.0264
	500bp	GFP-	50.3896
	500bp	GFP-	120.296
	500bp	GFP-	50.8748
	500bp	GFP-	69.1324
	500bp	GFP-	38.1088
	500bp	GFP-	72.9583
	500bp	GFP-	91.272
	500bp	GFP-	77.3163
	500bp	GFP-	129.686
	500bp	GFP-	17.9491
	500bp	GFP-	74.8544
	500bp	GFP-	0.447448
	500bp	GFP-	59.7098
	500bp	GFP-	19.7089
	500bp	GFP-	55.4712
	500bp	GFP-	65.972
	500bp	GFP-	24.5818
	500bp	GFP-	31.7865
	500bp	GFP-	69.4464
	500bp	GFP-	47.0149
	500bp	GFP-	18.7574
	500bp	GFP-	84.0103
	500bp	GFP-	73.9739
	CDE	GFP++	2140.79
	CDE	GFP++	2213.64
	CDE	GFP++	2064.94
	CDE	GFP+	221.516
	CDE	GFP+	221.428
	CDE	GFP+	502.709
	CDE	GFP+	627.95
	CDE	GFP+	203.524
	CDE	GFP+	205.63
	CDE	GFP+	1288.97
	CDE	GFP+	197.19
	CDE	GFP+	382.52
	CDE	GFP+	363.921
	CDE	GFP+	297.033
	CDE	GFP+	172.042
	CDE	GFP+	248.267
	CDE	GFP+	398.241
	CDE	GFP+	319.103
	CDE	GFP+	345.227
	CDE	GFP+	1039.03
	CDE	GFP+	505.152
	CDE	GFP+	307.608
	CDE	GFP+	320.084
	CDE	GFP+	177.622
	CDE	GFP+	403.605
	CDE	GFP+	341.466
	CDE	GFP+	278.957
	CDE	GFP+	167.97
	CDE	GFP+	766.516
	CDE	GFP+	331.628
	CDE	GFP+	340.058
	CDE	GFP+	201.641
	CDE	GFP+	328.164
	CDE	GFP+	534.593
	CDE	GFP+	671.202
	CDE	GFP+	1437.89
	CDE	GFP+	402.134
	CDE	GFP+	284.309
	CDE	GFP+	167.944
	CDE	GFP+	263.294
	CDE	GFP+	319.843
	CDE	GFP+	353.099
	CDE	GFP+	192.696
	CDE	GFP+	433.452
	CDE	GFP+	187.941
	CDE	GFP+	733.135
	CDE	GFP+	1098.21
	CDE	GFP+	364.443
	CDE	GFP+	186.731
	CDE	GFP+	261.391
	CDE	GFP+	494.203
	CDE	GFP+	457.293
	CDE	GFP+	180.602
	CDE	GFP+	846.699
	CDE	GFP+	334.436
	CDE	GFP+	215.606
	CDE	GFP+	579.92
	CDE	GFP+	253.454
	CDE	GFP+	595.673
	CDE	GFP+	608.33
	CDE	GFP+	444.857
	CDE	GFP+	259.838
	CDE	GFP+	298.373
	CDE	GFP+	618.715
	CDE	GFP+	510.192
	CDE	GFP+	260.477
	CDE	GFP+	328.061
	CDE	GFP+	712.565
	CDE	GFP+	687.829
	CDE	GFP+	275.58
	CDE	GFP+	350.308
	CDE	GFP+	225.878
	CDE	GFP+	925.766
	CDE	GFP+	616.589
	CDE	GFP+	416.223
	CDE	GFP+	184.464
	CDE	GFP+	813.799
	CDE	GFP+	187.207
	CDE	GFP+	641.641
	CDE	GFP+	308.741
	CDE	GFP+	164.04
	CDE	GFP+	254.076
	CDE	GFP+	435.21
	CDE	GFP+	212.52
	CDE	GFP+	295.837
	CDE	GFP+	386.386
	CDE	GFP+	245.712
	CDE	GFP+	367.135
	CDE	GFP+	172
	CDE	GFP+	917.338
	CDE	GFP+	494.442
	CDE	GFP+	239.203
	CDE	GFP+	540.305
	CDE	GFP+	221.683
	CDE	GFP+	622.748
	CDE	GFP+	161.989
	CDE	GFP+	279.076
	CDE	GFP+	219.238
	CDE	GFP+	290.473
	CDE	GFP+	221.432
	CDE	GFP+	209.534
	CDE	GFP+	207.975
	CDE	GFP+	234.842
	CDE	GFP+	551.47
	CDE	GFP+	256.873
	CDE	GFP+	712.98
	CDE	GFP+	235.014
	CDE	GFP+	517.591
	CDE	GFP+	419.562
	CDE	GFP+	353.743
	CDE	GFP+	271.056
	CDE	GFP+	212.079
	CDE	GFP+	191.372
	CDE	GFP+	207.83
	CDE	GFP+	218.272
	CDE	GFP+	292.28
	CDE	GFP+	224.108
	CDE	GFP+	323.205
	CDE	GFP+	375.367
	CDE	GFP+	762.204
	CDE	GFP+	563.436
	CDE	GFP+	197.371
	CDE	GFP+	359.407
	CDE	GFP+	210.44
	CDE	GFP+	299.592
	CDE	GFP+	230.152
	CDE	GFP+	369.835
	CDE	GFP+	475.137
	CDE	GFP+	231.961
	CDE	GFP+	684.632
	CDE	GFP+	188.85
	CDE	GFP+	360.72
	CDE	GFP+	161.489
	CDE	GFP+	522.667
	CDE	GFP+	794.347
	CDE	GFP+	340.342
	CDE	GFP+	162.097
	CDE	GFP+	320.36
	CDE	GFP+	556.143
	CDE	GFP+	238.689
	CDE	GFP+	517.499
	CDE	GFP+	166.968
	CDE	GFP+	182.29
	CDE	GFP+	330.613
	CDE	GFP+	336.414
	CDE	GFP+	168.624
	CDE	GFP+	248.61
	CDE	GFP+	175.413
	CDE	GFP+	579.338
	CDE	GFP+	274.913
	CDE	GFP+	258.639
	CDE	GFP+	173.324
	CDE	GFP+	167.33
	CDE	GFP+	267.568
	CDE	GFP+	433.024
	CDE	GFP+	189.359
	CDE	GFP+	175.234
	CDE	GFP+	535.534
	CDE	GFP+	166.566
	CDE	GFP+	1157.08
	CDE	GFP+	189.207
	CDE	GFP+	288.336
	CDE	GFP+	174.906
	CDE	GFP+	325.303
	CDE	GFP+	224.833
	CDE	GFP+	444.254
	CDE	GFP+	651.976
	CDE	GFP+	212.664
	CDE	GFP+	276.834
	CDE	GFP+	185.73
	CDE	GFP+	404.832
	CDE	GFP+	357.608
	CDE	GFP+	613.089
	CDE	GFP+	472.136
	CDE	GFP+	880.942
	CDE	GFP+	334.792
	CDE	GFP+	274.605
	CDE	GFP+	377.355
	CDE	GFP+	232.027
	CDE	GFP+	1521.12
	CDE	GFP+	671.907
	CDE	GFP+	174.147
	CDE	GFP+	248.853
	CDE	GFP+	652.806
	CDE	GFP+	256.952
	CDE	GFP+	340.334
	CDE	GFP+	250.317
	CDE	GFP+	584.566
	CDE	GFP+	644.637
	CDE	GFP+	461.478
	CDE	GFP+	184.711
	CDE	GFP+	483.919
	CDE	GFP+	307.611
	CDE	GFP+	388.175
	CDE	GFP+	587.168
	CDE	GFP+	804.026
	CDE	GFP+	405.283
	CDE	GFP+	240.887
	CDE	GFP+	552.135
	CDE	GFP+	233.051
	CDE	GFP+	344.281
	CDE	GFP+	804.849
	CDE	GFP+	490.28
	CDE	GFP+	339.277
	CDE	GFP+	302.003
	CDE	GFP+	164.796
	CDE	GFP+	295.706
	CDE	GFP+	224.779
	CDE	GFP+	194.317
	CDE	GFP+	207.114
	CDE	GFP+	177.16
	CDE	GFP+	956.119
	CDE	GFP+	390.514
	CDE	GFP+	176.101
	CDE	GFP+	413.134
	CDE	GFP+	1294.32
	CDE	GFP+	249.642
	CDE	GFP+	293.392
	CDE	GFP+	196.625
	CDE	GFP+	176.559
	CDE	GFP+	2064.94
	CDE	GFP+	366.435
	CDE	GFP+	232.389
	CDE	GFP+	710.124
	CDE	GFP+	378.711
	CDE	GFP+	1234.86
	CDE	GFP+	228.401
	CDE	GFP+	706.084
	CDE	GFP+	873.401
	CDE	GFP+	305.66
	CDE	GFP+	295.077
	CDE	GFP+	186.516
	CDE	GFP+	356.645
	CDE	GFP+	188.916
	CDE	GFP+	252.784
	CDE	GFP+	260.246
	CDE	GFP+	242.403
	CDE	GFP+	335.98
	CDE	GFP+	576.04
	CDE	GFP+	320.125
	CDE	GFP+	201.581
	CDE	GFP+	323.426
	CDE	GFP+	315.233
	CDE	GFP+	214.372
	CDE	GFP+	221.324
	CDE	GFP+	722.327
	CDE	GFP+	545.128
	CDE	GFP+	413.657
	CDE	GFP+	1007.37
	CDE	GFP+	370.189
	CDE	GFP+	609.6
	CDE	GFP+	545.317
	CDE	GFP+	166.167
	CDE	GFP+	608.952
	CDE	GFP+	225.366
	CDE	GFP+	166.148
	CDE	GFP+	188.396
	CDE	GFP+	400.072
	CDE	GFP+	308.319
	CDE	GFP+	289.303
	CDE	GFP+	320.646
	CDE	GFP+	175.446
	CDE	GFP+	240.108
	CDE	GFP+	852.163
	CDE	GFP+	253.292
	CDE	GFP+	262.469
	CDE	GFP+	291.635
	CDE	GFP+	184.045
	CDE	GFP+	266.136
	CDE	GFP+	352.636
	CDE	GFP+	557.81
	CDE	GFP+	183.25
	CDE	GFP+	172.164
	CDE	GFP-	23.9116
	CDE	GFP-	158.877
	CDE	GFP-	80.2552
	CDE	GFP-	22.1001
	CDE	GFP-	49.5918
	CDE	GFP-	9.87746
	CDE	GFP-	5.32387
	CDE	GFP-	60.2668
	CDE	GFP-	36.769
	CDE	GFP-	103.725
	CDE	GFP-	43.0991
	CDE	GFP-	24.7206
	CDE	GFP-	62.922
	CDE	GFP-	22.8315
	CDE	GFP-	113.468
	CDE	GFP-	155.682
	CDE	GFP-	76.404
	CDE	GFP-	123.922
	CDE	GFP-	103.327
	CDE	GFP-	120.553
	CDE	GFP-	49.8488
	CDE	GFP-	96.2922
	CDE	GFP-	53.7434
	CDE	GFP-	111.443
	CDE	GFP-	147.066
	CDE	GFP-	136.208
	CDE	GFP-	49.7279
	CDE	GFP-	78.5718
	CDE	GFP-	32.7959
	CDE	GFP-	150.067
	CDE	GFP-	40.8419
	CDE	GFP-	30.247
	CDE	GFP-	112.435
	CDE	GFP-	53.4396
	CDE	GFP-	130.77
	CDE	GFP-	41.2791
	CDE	GFP-	115.374
	CDE	GFP-	47.2721
	CDE	GFP-	20.2204
	CDE	GFP-	88.1388
	CDE	GFP-	117.912
	CDE	GFP-	159.408
	CDE	GFP-	31.5673
	CDE	GFP-	110.419
	CDE	GFP-	71.5773
	CDE	GFP-	131.947
	CDE	GFP-	43.4458
	CDE	GFP-	32.0097
	CDE	GFP-	97.4392
	CDE	GFP-	134.154
	CDE	GFP-	-1.99628
	CDE	GFP-	93.8372
	CDE	GFP-	96.1537
	CDE	GFP-	116.009
	CDE	GFP-	88.5725
	CDE	GFP-	34.8111
	CDE	GFP-	159.056
	CDE	GFP-	72.0016
	CDE	GFP-	61.2759
	CDE	GFP-	136.353
	CDE	GFP-	74.0686
	CDE	GFP-	75.8213
	CDE	GFP-	18.866
	CDE	GFP-	84.4674
	CDE	GFP-	139.746
	CDE	GFP-	136.555
	CDE	GFP-	90.6491
	CDE	GFP-	71.9687
	CDE	GFP-	164.04
	CDE	GFP-	36.3154
	CDE	GFP-	75.59
	CDE	GFP-	51.7831
	CDE	GFP-	40.6496
	CDE	GFP-	53.6706
	CDE	GFP-	53.1089
	CDE	GFP-	44.3527
	CDE	GFP-	37.0853
	CDE	GFP-	130.583
	CDE	GFP-	125.7
	CDE	GFP-	79.0013
	CDE	GFP-	55.4702
	CDE	GFP-	54.0521
	CDE	GFP-	107.114
	CDE	GFP-	81.5141
	CDE	GFP-	161.989
	CDE	GFP-	132.088
	CDE	GFP-	89.5456
	CDE	GFP-	158.339
	CDE	GFP-	158.816
	CDE	GFP-	10.4365
	CDE	GFP-	27.3615
	CDE	GFP-	148.39
	CDE	GFP-	41.5937
	CDE	GFP-	17.1474
	CDE	GFP-	-5.33574
	CDE	GFP-	85.7899
	CDE	GFP-	49.2708
	CDE	GFP-	130.68
	CDE	GFP-	64.4817
	CDE	GFP-	85.8097
	CDE	GFP-	153.737
	CDE	GFP-	73.6869
	CDE	GFP-	14.2492
	CDE	GFP-	94.5944
	CDE	GFP-	66.0054
	CDE	GFP-	75.5545
	CDE	GFP-	105.238
	CDE	GFP-	126.442
	CDE	GFP-	28.4049
	CDE	GFP-	90.2726
	CDE	GFP-	108.183
	CDE	GFP-	27.9361
	CDE	GFP-	143.42
	CDE	GFP-	49.3552
	CDE	GFP-	8.79381
	CDE	GFP-	39.3865
	CDE	GFP-	28.3715
	CDE	GFP-	29.7288
	CDE	GFP-	26.4689
	CDE	GFP-	135.123
	CDE	GFP-	36.9941
	CDE	GFP-	105.252
	CDE	GFP-	28.7141
	CDE	GFP-	94.7363
	CDE	GFP-	161.489
	CDE	GFP-	41.4985
	CDE	GFP-	78.8655
	CDE	GFP-	89.0829
	CDE	GFP-	162.097
	CDE	GFP-	65.1014
	CDE	GFP-	102.993
	CDE	GFP-	111.15
	CDE	GFP-	63.7263
	CDE	GFP-	32.7134
	CDE	GFP-	117.245
	CDE	GFP-	54.3025
	CDE	GFP-	79.0777
	CDE	GFP-	151.319
	CDE	GFP-	96.0374
	CDE	GFP-	113.924
	CDE	GFP-	20.8108
	CDE	GFP-	136.628
	CDE	GFP-	117.689
	CDE	GFP-	89.7798
	CDE	GFP-	140.373
	CDE	GFP-	59.9002
	CDE	GFP-	67.5199
	CDE	GFP-	39.6826
	CDE	GFP-	53.9667
	CDE	GFP-	73.9256
	CDE	GFP-	51.3837
	CDE	GFP-	62.4952
	CDE	GFP-	100.625
	CDE	GFP-	-9.25745
	CDE	GFP-	103.058
	CDE	GFP-	43.7844
	CDE	GFP-	69.5578
	CDE	GFP-	71.4321
	CDE	GFP-	140.591
	CDE	GFP-	121.755
	CDE	GFP-	-0.996182
	CDE	GFP-	80.0449
	CDE	GFP-	114.489
	CDE	GFP-	60.6161
	CDE	GFP-	56.8139
	CDE	GFP-	53.1804
	CDE	GFP-	131.039
	CDE	GFP-	61.0995
	CDE	GFP-	102.365
	CDE	GFP-	64.7923
	CDE	GFP-	18.7393
	CDE	GFP-	81.9165
	CDE	GFP-	137.25
	CDE	GFP-	46.5379
	CDE	GFP-	64.1379
	CDE	GFP-	29.1937
	CDE	GFP-	54.2784
	CDE	GFP-	88.4309
	CDE	GFP-	139.912
	CDE	GFP-	45.2568
	CDE	GFP-	79.1264
	CDE	GFP-	63.4636
	CDE	GFP-	52.0617
	CDE	GFP-	110.839
	CDE	GFP-	27.6148
	CDE	GFP-	62.5016
	CDE	GFP-	148.853
	CDE	GFP-	119.989
	CDE	GFP-	53.3305
	CDE	GFP-	125.199
	CDE	GFP-	23.5193
	CDE	GFP-	39.9425
	CDE	GFP-	102.607
	CDE	GFP-	152.98
	CDE	GFP-	33.0112
	CDE	GFP-	73.892
	CDE	GFP-	78.7713
	CDE	GFP-	18.343
	CDE	GFP-	143.849
	CDE	GFP-	143.796
	CDE	GFP-	53.3278
	CDE	GFP-	153.741
	CDE	GFP-	31.8464
	CDE	GFP-	125.179
	CDE	GFP-	93.1165
	CDE	GFP-	44.9847
	CDE	GFP-	42.2861
	CDE	GFP-	142.33
	CDE	GFP-	64.9453
	CDE	GFP-	143.361
	CDE	GFP-	67.9842
	CDE	GFP-	91.5317
	CDE	GFP-	120.407
	CDE	GFP-	36.922
	CDE	GFP-	159.008
	CDE	GFP-	160.19
	CDE	GFP-	103.478
	CDE	GFP-	33.9565
	CDE	GFP-	45.4735
	CDE	GFP-	138.058
	CDE	GFP-	47.9029
	CDE	GFP-	31.5651
	CDE	GFP-	19.7632
	CDE	GFP-	98.2087
	CDE	GFP-	87.1809
	CDE	GFP-	42.7329
	CDE	GFP-	136.004
	CDE	GFP-	56.7568
	CDE	GFP-	23.6198
	CDE	GFP-	36.6019
	CDE	GFP-	147.613
	CDE	GFP-	150.464
	CDE	GFP-	21.5278
	CDE	GFP-	25.3576
	CDE	GFP-	127.419
	CDE	GFP-	36.6544
	ptk	GFP+	169.454
	ptk	GFP+	262.48
	ptk	GFP+	194.288
	ptk	GFP+	285.149
	ptk	GFP+	200.309
	ptk	GFP+	179.95
	ptk	GFP+	237.411
	ptk	GFP+	162.207
	ptk	GFP+	205.996
	ptk	GFP+	229.441
	ptk	GFP+	187.825
	ptk	GFP+	181.825
	ptk	GFP+	252.003
	ptk	GFP+	212.569
	ptk	GFP+	245.559
	ptk	GFP+	164.752
	ptk	GFP-	52.6885
	ptk	GFP-	21.5119
	ptk	GFP-	30.3986
	ptk	GFP-	68.4169
	ptk	GFP-	73.3948
	ptk	GFP-	100.025
	ptk	GFP-	4.33074
	ptk	GFP-	-6.13982
	ptk	GFP-	114.097
	ptk	GFP-	32.9938
	ptk	GFP-	105.081
	ptk	GFP-	9.97949
	ptk	GFP-	53.6649
	ptk	GFP-	55.8501
	ptk	GFP-	42.8567
	ptk	GFP-	128.433
	ptk	GFP-	32.4742
	ptk	GFP-	76.6596
	ptk	GFP-	58.4905
	ptk	GFP-	26.8111
	ptk	GFP-	48.9618
	ptk	GFP-	42.0668
	ptk	GFP-	143.898
	ptk	GFP-	13.9857
	ptk	GFP-	15.5264
	ptk	GFP-	55.4246
	ptk	GFP-	107.222
	ptk	GFP-	59.431
	ptk	GFP-	47.0554
	ptk	GFP-	34.7101
	ptk	GFP-	17.0149
	ptk	GFP-	34.8442
	ptk	GFP-	2.61574
	ptk	GFP-	16.7414
	ptk	GFP-	44.2426
	ptk	GFP-	21.4062
	ptk	GFP-	56.7492
	ptk	GFP-	43.4229
	ptk	GFP-	38.0462
	ptk	GFP-	23.9473
	ptk	GFP-	69.2564
	ptk	GFP-	6.48669
	ptk	GFP-	90.8812
	ptk	GFP-	47.5742
	ptk	GFP-	41.8289
	ptk	GFP-	24.7999
	ptk	GFP-	57.6237
	ptk	GFP-	33.365
	ptk	GFP-	60.5129
	ptk	GFP-	68.8455
	ptk	GFP-	48.3996
	ptk	GFP-	16.9948
	ptk	GFP-	88.987
	ptk	GFP-	67.2633
	ptk	GFP-	35.8206
	ptk	GFP-	28.4095
	ptk	GFP-	3.23752
	ptk	GFP-	0.783223
	ptk	GFP-	126.633
	ptk	GFP-	24.9549
	ptk	GFP-	118.77
	ptk	GFP-	22.2085
	ptk	GFP-	57.0929
	ptk	GFP-	75.9019
	ptk	GFP-	42.949
	ptk	GFP-	61.642
	ptk	GFP-	45.5707
	ptk	GFP-	107.256
	ptk	GFP-	77.455
	ptk	GFP-	28.9572
	ptk	GFP-	40.5986
	ptk	GFP-	61.5059
	ptk	GFP-	67.1602
	ptk	GFP-	47.1158
	ptk	GFP-	60.4548
	ptk	GFP-	-7.65595
	ptk	GFP-	78.6365
	ptk	GFP-	39.929
	ptk	GFP-	35.2825
	ptk	GFP-	113.982
	ptk	GFP-	105.612
	ptk	GFP-	6.33991
	ptk	GFP-	16.7183
	ptk	GFP-	-7.3992
	ptk	GFP-	14.1018
	ptk	GFP-	52.6855
	ptk	GFP-	28.4932
	ptk	GFP-	19.3243
	ptk	GFP-	110.151
	ptk	GFP-	-20.0129
	ptk	GFP-	29.6091
	ptk	GFP-	4.90449
	ptk	GFP-	59.1694
	ptk	GFP-	39.2272
	ptk	GFP-	37.6644
	ptk	GFP-	76.3047
	ptk	GFP-	31.8213
	ptk	GFP-	46.9492
	ptk	GFP-	46.2311
	ptk	GFP-	53.0749
	ptk	GFP-	28.2037
	ptk	GFP-	107.384
	ptk	GFP-	77.7633
	ptk	GFP-	34.6896
	ptk	GFP-	69.7854
	ptk	GFP-	81.0556
	ptk	GFP-	30.8377
	ptk	GFP-	103.112
	ptk	GFP-	59.4036
	ptk	GFP-	158.176
	ptk	GFP-	53.6313
	ptk	GFP-	40.978
	ptk	GFP-	59.5589
	ptk	GFP-	14.515
	ptk	GFP-	23.8893
	ptk	GFP-	31.8561
	ptk	GFP-	68.1066
	ptk	GFP-	50.3156
	ptk	GFP-	64.7135
	ptk	GFP-	59.1525
	ptk	GFP-	62.3034
	ptk	GFP-	59.0213
	ptk	GFP-	23.2318
	ptk	GFP-	52.1009
	ptk	GFP-	40.5337
	ptk	GFP-	91.1909
	ptk	GFP-	86.1715
	ptk	GFP-	71.3062
	ptk	GFP-	20.7535
	ptk	GFP-	30.0616
	ptk	GFP-	61.9723
	ptk	GFP-	45.9804
	ptk	GFP-	87.519
	ptk	GFP-	68.5175
	ptk	GFP-	66.7454
	ptk	GFP-	55.4255
	ptk	GFP-	27.4965
	ptk	GFP-	37.8055
	ptk	GFP-	62.7078
	ptk	GFP-	38.9855
	ptk	GFP-	-13.9196
	ptk	GFP-	72.7205
	ptk	GFP-	90.9602
	ptk	GFP-	14.8165
	ptk	GFP-	58.3515
	ptk	GFP-	80.8117
	ptk	GFP-	83.786
	ptk	GFP-	66.6152
	ptk	GFP-	41.3715
	ptk	GFP-	11.0858
	ptk	GFP-	47.8659
	ptk	GFP-	46.2657
	ptk	GFP-	31.6368
	ptk	GFP-	39.4639
	ptk	GFP-	103.031
	ptk	GFP-	89.6529
	ptk	GFP-	62.6148
	ptk	GFP-	48.121
	ptk	GFP-	56.8559
	ptk	GFP-	11.1409
	ptk	GFP-	23.9905
	ptk	GFP-	30.663
	ptk	GFP-	17.3044
	ptk	GFP-	45.4307
	ptk	GFP-	21.7157
	ptk	GFP-	2.30601
	ptk	GFP-	125.836
	ptk	GFP-	98.6328
	ptk	GFP-	24.8222
	ptk	GFP-	32.6179
	ptk	GFP-	112.438
	ptk	GFP-	25.3134
	ptk	GFP-	57.1175
	ptk	GFP-	-2.0172
	ptk	GFP-	44.1791
	ptk	GFP-	32.1502
	ptk	GFP-	126.216
	ptk	GFP-	10.756
	ptk	GFP-	134.105
	ptk	GFP-	127.153
	ptk	GFP-	74.4986
	ptk	GFP-	19.2111
	ptk	GFP-	5.76155
	ptk	GFP-	49.5407
	ptk	GFP-	135.267
	ptk	GFP-	39.7348
	ptk	GFP-	111.311
	ptk	GFP-	91.841
	ptk	GFP-	80.6706
	ptk	GFP-	12.8038
	ptk	GFP-	9.47148
	ptk	GFP-	8.46123
	ptk	GFP-	13.041
	ptk	GFP-	42.0726
	ptk	GFP-	38.39
	ptk	GFP-	77.1788
	ptk	GFP-	162.207
	ptk	GFP-	66.0605
	ptk	GFP-	-1.05641
	ptk	GFP-	87.4189
	ptk	GFP-	43.5759
	ptk	GFP-	65.3255
	ptk	GFP-	73.5524
	ptk	GFP-	5.85284
	ptk	GFP-	85.9906
	ptk	GFP-	28.6509
	ptk	GFP-	83.4447
	ptk	GFP-	14.3506
	ptk	GFP-	43.8935
	ptk	GFP-	29.9625
	ptk	GFP-	48.917
	ptk	GFP-	21.5348
	ptk	GFP-	29.175
	ptk	GFP-	68.7654
	ptk	GFP-	46.8084
	ptk	GFP-	23.3657
	ptk	GFP-	24.0712
	ptk	GFP-	57.8161
	ptk	GFP-	30.4171
	ptk	GFP-	24.305
	ptk	GFP-	55.0389
	ptk	GFP-	91.5242
	ptk	GFP-	54.0661
	ptk	GFP-	13.6108
	ptk	GFP-	3.82901
	ptk	GFP-	58.5462
	ptk	GFP-	70.9494
	ptk	GFP-	51.2706
	ptk	GFP-	55.4593
	ptk	GFP-	72.8433
	ptk	GFP-	31.8474
	ptk	GFP-	87.7337
	ptk	GFP-	28.4564
	ptk	GFP-	97.7985
	ptk	GFP-	55.4782
	ptk	GFP-	42.5286
	ptk	GFP-	117.396
	ptk	GFP-	51.1531
	ptk	GFP-	13.8902
	ptk	GFP-	33.6733
	ptk	GFP-	150.523
	ptk	GFP-	107.741
	ptk	GFP-	51.0214
	ptk	GFP-	54.0501
	ptk	GFP-	38.4111
	ptk	GFP-	30.0042
	ptk	GFP-	9.09046
	ptk	GFP-	136.171
	ptk	GFP-	109.298
	ptk	GFP-	69.1879
	ptk	GFP-	3.34696
	ptk	GFP-	9.60589
	ptk	GFP-	36.9957
	ptk	GFP-	54.1179
	ptk	GFP-	35.619
	ptk	GFP-	65.8104
	ptk	GFP-	44.8813
	ptk	GFP-	74.717
	ptk	GFP-	14.8545
	ptk	GFP-	13.0019
	ptk	GFP-	61.6722
	ptk	GFP-	71.873
	ptk	GFP-	99.1142
	ptk	GFP-	145.412
	ptk	GFP-	72.9058
	ptk	GFP-	150.569
	ptk	GFP-	14.1075
	ptk	GFP-	4.16528
	ptk	GFP-	25.4624
	ptk	GFP-	70.4019
	ptk	GFP-	47.8744
	ptk	GFP-	11.1281
	ptk	GFP-	50.0101
	ptk	GFP-	18.3275
	ptk	GFP-	104.681
	ptk	GFP-	26.4037
	ptk	GFP-	64.9061
	ptk	GFP-	69.5092
	ptk	GFP-	71.9618
	ptk	GFP-	8.53904
	ptk	GFP-	95.2346
	ptk	GFP-	35.0534
	ptk	GFP-	51.4693
	ptk	GFP-	67.5463
	ptk	GFP-	129.292
	ptk	GFP-	82.0304
	ptk	GFP-	62.5057
	ptk	GFP-	139.295
	ptk	GFP-	38.5843
	ptk	GFP-	15.7622
	ptk	GFP-	47.082
	ptk	GFP-	54.0872
	ptk	GFP-	27.1622
	ptk	GFP-	82.303
	ptk	GFP-	17.3046
	ptk	GFP-	35.5446
	ptk	GFP-	20.915
	ptk	GFP-	64.4475
	ptk	GFP-	13.7095
	ptk	GFP-	103.53
	ptk	GFP-	63.3343
	ptk	GFP-	73.1941
	ptk	GFP-	36.7288
	ptk	GFP-	101.336
	ptk	GFP-	27.1964
	ptk	GFP-	43.6034
	ptk	GFP-	11.7972
	ptk	GFP-	98.4559
	ptk	GFP-	64.7313
	ptk	GFP-	64.7471
	ptk	GFP-	45.5714
	ptk	GFP-	8.18056
	ptk	GFP-	149.266
	ptk	GFP-	98.2401
	ptk	GFP-	27.5132
	ptk	GFP-	16.3615
	ptk	GFP-	38.098
	ptk	GFP-	20.2337
	ptk	GFP-	67.4109
	ptk	GFP-	32.2927
	ptk	GFP-	79.3419
	ptk	GFP-	66.6404
	ptk	GFP-	5.87279
	ptk	GFP-	35.3423
	ptk	GFP-	20.4123
	ptk	GFP-	46.6154
	ptk	GFP-	85.587
	ptk	GFP-	75.7649
	ptk	GFP-	23.4135
	ptk	GFP-	37.3993
	ptk	GFP-	33.5522
	ptk	GFP-	56.1634
	ptk	GFP-	42.8313
	ptk	GFP-	56.0656
	ptk	GFP-	63.5033
	ptk	GFP-	30.8321
	ptk	GFP-	108.404
	ptk	GFP-	51.6017
	ptk	GFP-	36.8837
	ptk	GFP-	29.7185
	ptk	GFP-	-4.32739
	ptk	GFP-	15.949
	ptk	GFP-	84.6207
	ptk	GFP-	21.9426
	ptk	GFP-	105.837
	ptk	GFP-	41.1335
	ptk	GFP-	49.902
	ptk	GFP-	28.9708
	ptk	GFP-	39.5291
	ptk	GFP-	64.0817
	ptk	GFP-	127.228
	ptk	GFP-	24.8819
	ptk	GFP-	16.8072
	ptk	GFP-	22.5782
	ptk	GFP-	68.3871
	ptk	GFP-	0.196968
	ptk	GFP-	14.1997
	ptk	GFP-	48.3685
	ptk	GFP-	31.0936
	ptk	GFP-	74.2198
	ptk	GFP-	18.5146
	ptk	GFP-	57.9432
	ptk	GFP-	30.5337
	ptk	GFP-	58.1317
	ptk	GFP-	14.8286
	ptk	GFP-	73.0237
	ptk	GFP-	32.0042
	ptk	GFP-	135.626
	ptk	GFP-	34.258
	ptk	GFP-	31.3257
	ptk	GFP-	89.1459
	ptk	GFP-	15.2612
	ptk	GFP-	92.0398
	ptk	GFP-	47.7227
	ptk	GFP-	21.3429
	ptk	GFP-	39.5068
	ptk	GFP-	28.9382
	ptk	GFP-	55.4643
	ptk	GFP-	1.48906
	ptk	GFP-	55.6652
	ptk	GFP-	48.285
	ptk	GFP-	24.2719
	ptk	GFP-	80.2357
	ptk	GFP-	27.8276
	ptk	GFP-	65.1145
	ptk	GFP-	22.8093
	ptk	GFP-	138.433
	ptk	GFP-	50.8354
	ptk	GFP-	11.6834
	ptk	GFP-	107.102
	ptk	GFP-	132.588
	ptk	GFP-	96.3714
	ptk	GFP-	32.8747
	ptk	GFP-	60.2272
	ptk	GFP-	31.5801
	ptk	GFP-	38.5364
	ptk	GFP-	36.1721
	ptk	GFP-	25.5979
	ptk	GFP-	14.2902

## Sheet: Fig5E
Mutations phenotype quantification
Msx1 Mutation
Embryo	WT	Phenotype	Moderate	Strong		Anova: Single Factor
CDE MsxMut E1	0	1	1	0
CDE MsxMut E2	0	1	1	0		SUMMARY
CDE MsxMut E3	0	1	0	1		Groups	Count	Sum	Average	Variance
CDE MsxMut E4	0	1	0	1		WT	11	0	0	0
CDE MsxMut E5	0	1	0	1		Phenotype	11	11	1	0
CDE MsxMut E6	0	1	0	1
CDE MsxMut E7	0	1	0	1
CDE MsxMut E8	0	1	0	1		ANOVA
CDE MsxMut E9	0	1	0	1		Source of Variation	SS	df	MS	F	P-value	F crit
CDE MsxMut E10	0	1	0	1		Between Groups	5.5	1	5.5	65535	0	4.35124
CDE MsxMut E11	0	1	1	0		Within Groups	0	20	0
Total	0	11
						Total	5.5	21
Zic1 Mutation
Embryo	WT	Phenotype	Moderate	Strong		Anova: Single Factor
CDE Zic1 Mut E1	0	1	0	1
CDE Zic1 Mut E2	0	1	0	1		SUMMARY
CDE Zic1 Mut E3	0	1	0	1		Groups	Count	Sum	Average	Variance
CDE Zic1 Mut E4	0	1	0	1		WT	10	0	0	0
CDE Zic1 Mut E5	0	1	0	1		Phenotype	10	10	1	0
CDE Zic1 Mut E6	0	1	0	1
CDE Zic1 Mut E7	0	1	0	1
CDE Zic1 Mut E8	0	1	0	1		ANOVA
CDE Zic1 Mut E9	0	1	1	0		Source of Variation	SS	df	MS	F	P-value	F crit
CDE Zic1 Mut E10	0	1	1	0		Between Groups	5	1	5	65535	0	4.41387
Total	0	10				Within Groups	0	18	0
						Total	5	19
Sp5 Mutation
Embryo	WT	Phenotype	Moderate	Strong		Anova: Single Factor
CDE Sp5 Mut E1	0	1	0	1
CDE Sp5 Mut E2	0	1	1	0		SUMMARY
CDE Sp5 Mut E3	0	1	0	1		Groups	Count	Sum	Average	Variance
CDE Sp5 Mut E4	0	1	0	1		WT	10	0	0	0
CDE Sp5 Mut E5	0	1	0	1		Phenotype	10	10	1	0
CDE Sp5 Mut E6	0	1	1	0
CDE Sp5 Mut E7	0	1	0	1
CDE Sp5 Mut E8	0	1	1	0		ANOVA
CDE Sp5 Mut E9	0	1	0	1		Source of Variation	SS	df	MS	F	P-value	F crit
CDE Sp5 Mut E10	0	1	1	0		Between Groups	5	1	5	65535	0	4.41387
Total	0	10				Within Groups	0	18	0
						Total	5	19

[truncated: 9 more sheets: Fig5I, Fig5J, Fig5K, Fig5L, S2C_Fig, S2G_Fig, S5B_Fig, S5D_Fig, S7A_Fig]
