# Supplementary material for: A regulatory sub-circuit downstream of Wnt signaling controls developmental transitions in neural crest formation
Source: PLoS Genet. 2021 Jan 19;17(1):e1009296. doi: 10.1371/journal.pgen.1009296 (PMC7846109; doi:10.1371/journal.pgen.1009296)
Supplement: S5 Table — (XLSX) [file pgen.1009296.s005.xlsx]

## Sheet: 3C-qPCR primers
Region	Sequence
Constant (promoter)	TCATTTTGCCATTTGTTTGCAAC
Frag.chr2:5213299	AGCCTGTGATTTGCTCTGTG
Frag.chr2:5219192	TCTCACTGATGCAGCTGTTG
Frag.chr2:5221535	TCATAACGAAAGCCTTTCCTCTC
Frag.chr2:5232644	TCAAGATGTGCATCAGGTTCCC
Frag.chr2:5251078	TTGGGGTCCAAGTTGTCAAC
Frag.chr2:5263474	AGTGTTTTCCTGCGGAGTTG
Frag.chr2:5268196	AGGGAGTGTTGGCTTTCCTG
Frag.chr2:5273537	AGAAGGGCTTGATGGCAAAC
Frag.chr2:5282229	ACAACCTGAGCTGTTTCCAC
Frag.chr2:5292704	ACACTGGAAAAGAGAGCAAGG
Frag.chr2:5301261	TTTTCACTCAGAGGGTGGTGAC
GAPDH_F	TTTGCACGCCTTACCATACG
GAPDH_R	AGTTTGCACGTCTGCTCAAG

## Sheet: eRNA primers
Region	Forward	Reverse
1	TCCACGGCAGAAATGCATTC	TTTTCACTGGAGCAGAGCAC
2	AACACACCCTGTCACTGTTG	TGTTTGTGGTAGAGCACGTC
3	AAAACCTTGCCTGGCTAGTG	AGGCAGAGACATCAAGGAAGC
4	AGGAAGTAATGAAAGCAGCAGAC	AATCTCCCCCGTAGCCTTTATG
5	TTCAAACTCTCGCTCTCATCCC	AACAGGTCTTGCTTGCAAGG
6	CCCGTGCTGCTCTAAAAATTCC	ACACAGCGTTTTTCCCCTTC
7	TCAGGGTCACAGTACAATTGGG	CCGAAAAGGGTTTGGGTACTTC
8	TGCGATGTTGAAAGAAAAGCG	TGCTGTAGCGACGGGAATAC
9	TGAAACCCTAAACCCAACCG	CTGCCATATTTACCGAGGTTGG
10	ACACCAGGTTGTGAATGCTG	GCTCTGTGCTTGCATAGATTCC
11	AAAAAGTAGCTCCCCGTTGC	TTTGCGGGCTGATAAAACGG
Axud1E1_500	AGGAAGTAATGAAAGCAGCAGAC	AATCTCCCCCGTAGCCTTTATG
Axud1E1_SE	TCACCTTCTCCTCCATCTTGTG	TCTCAGCATTTCCAGAAGCATG
NEG	TGGGTGCTTGCAAATTGAGC	ACACTAACCAACTGCTGTGC

## Sheet: mRNA primers
Gene	Forward	Reverse
AXUD1	TCAAAGCTGTTGGGGTGAAG	ACTTAATGCCTGCCAAGCTG
SALL4	AATCCCCTTTCGGCTGTTTC	TCTGCGCTCGATTTGCTTTC
SP5	ACTCGCTCCAGGCTTTCCT	TTATTTTCACGCTGCAATCG
ZIC3	ATGACGATGCTGCTGGAC	GTTTTCGTGGAGTCCTTGCT
HPRT1	TGGTGAAAGTGGCCAGTTTG	TCATTGTAGTCGAGGGCGTATC

## Sheet: ChIP-qPCR primers
Region	Forward	Reverse
Axud1E1-500	5’-GTAATGAAAGCAGCAGACTCATG-3’	5’-CCGTAGCCTTTATGTCATGCC-3’
Axud1E1-SE	5’- AACACACCCTGTCACTGTTG-3	5’-TGTTTGTGGTAGAGCACGTC-3’
Sp5E	5’-ACCGTACTCGCAGAAAGTCAG-3’	5’-TGCACAGTCCCATATCACTTCC-3’
Neg	5’-TGGGTGCTTGCAAATTGAGC-3’	5’-ACACTAACCAACTGCTGTGC-3’

## Sheet: Morpholinos
Target	Sequence
WNT1 [13]	5’-GATGATGCCCCTACGGAGCGGGAAT-3’
WNT4 [13]	5’-GCGCAGGAAATACTCCGGGCTCATC-3’
CTNNB1 [13]	5’-ATGTTCCTTGCTGTGCTCCCAGAAC-3’
MXS1 [24]	5’-CCGCCCTGAACCGCAGCAGTGAGGA-3’
ZIC1 [24]	5’-TGCGGTCCAGCATCCAGAAGCATCT-3’
SP5	5’-CCATGGCTACTGCGCCCGG-3’
TFAP2A	5’-TGTTATCCGTCAGCTTCCAGAGCAT-3'

## Sheet: Guides
Target	Sequence
Ctrl gRNA	5’-GCTTTGCTACGATCTACATT-3’
Axud1E1-500-gRNA2	5’- TGGAGCAATGAGTTCTGACC-3’
Axud1E1-500-gRNA1	5’- TTATTTGCCCCCTGTAGTGC-3’

## Sheet: ATAC-qPCR primers
Region	Forward	Reverse
AXUD1	TCAAAGCTGTTGGGGTGAAG	ACTTAATGCCTGCCAAGCTG
Axud1E1-500	AGGAAGTAATGAAAGCAGCAGAC	AATCTCCCCCGTAGCCTTTATG
Axud1E1-SE	TCACCTTCTCCTCCATCTTGTG	TCTCAGCATTTCCAGAAGCATG
Ctrl	TGGGTGCTTGCAAATTGAGC	ACACTAACCAACTGCTGTGC
